# Supplementary material for: Systemic response to rupture of intracranial aneurysms involves expression of specific gene isoforms
Source: J Transl Med. 2019 May 2;17:141. doi: 10.1186/s12967-019-1891-6 (PMC6498486; doi:10.1186/s12967-019-1891-6)
Supplement: Supplementary file 1 — Additional file 1: Table S1. Validation of different biotypes of transcriptional variants regulated in response to IA rupture. Selected transcriptional variants (from the list included in Additional file 4: Table S3) were validated by using qPCR. The results are presented as the fold change with respect to the control group with a standard error of the mean (n = 10 to 14). Significant differences in the main effects from one-way ANOVA for the clinical status factor. [file 12967_2019_1891_MOESM1_ESM.xlsx]

## Sheet: qPCR_results
Gene	Transcript	Taqman_assay_ID	C_mean	RAA_mean	RAC_mean	C_sem	RAA_sem	RAC_sem	RAA/C	RAC/C	ANOVA
HPRT	ENST00000298556	Pre-designed: Hs99999909_m1	8.097e-10	7.104e-10	9.048e-10	9.236e-11	5.105e-11	1.479e-10	0.877362	1.11745	ns
HEATR1	ENST00000366582	Pre-designed: Hs00985297_m1	7.543e-11	5.393e-11	8.972e-11	5.331e-12	7.296e-12	1.269e-11	0.714968	1.18945	0.0222
HEATR1	ENST00000366581	Custom: HEART1-6581, APWCWUH	2.312e-12	2.247e-12	2.243e-12	1.968e-13	7.769e-14	2.39e-13	0.971886	0.970156	ns
ACBD6	ENST00000496993	Custom: ACBD6-993, APU629K	6.171e-10	8.751e-10	8.548e-10	4.027e-11	1.21e-10	1.328e-10	1.41808	1.38519	ns
ACBD6	ENST00000367595	Custom: ACBD6-595, APNKRXW	3.47e-10	2.198e-10	3.688e-10	3.06e-11	2.648e-11	5.406e-11	0.633429	1.06282	0.0151
CCND2	ENST00000261254	Pre-designed: Hs00277041_m1	2.63e-09	1.942e-09	2.997e-09	1.743e-10	2.665e-10	5.247e-10	0.738403	1.13954	0.0408
CCND2	ENST00000536537	Custom: CCND2_537, ARCE34R	NS	NS	NS	-	-	-			-
PLEKHA1	ENST00000368990	Pre-designed: Hs00608664_m1	9.61e-10	5.928e-10	1.164e-09	8.722e-11	6.369e-11	1.876e-10	0.616857	1.21124	0.0055
PLEKHA1	ENST00000481451	Custom: PLEKHA1_451, APGZFN3	3.506e-10	2.104e-10	5.591e-10	4.122e-11	3.192e-11	2.683e-10	0.600114	1.59469	ns
ELF2	ENST00000510408	Pre-designed: Hs00736206_m1	8.099e-10	5.86e-10	9.974e-10	5.433e-11	5.22e-11	1.371e-10	0.723546	1.23151	0.0062
ELF2	ENST00000511184	Custom: ELF2_184, ARDJXPN	1.888e-11	4.787e-11	1.439e-11	4.184e-12	1.341e-11	3.333e-12	2.53549	0.762182	0.0203
CFLAR	ENST00000309955	Pre-designed: Hs00153439_m1	8.43e-09	2.307e-08	9.162e-09	8.389e-10	4.299e-09	1.045e-09	2.73665	1.08683	0.0004
CFLAR	ENST00000425030	Custom: CFLAR_030, APH499W	4.685e-10	1.434e-09	3.721e-10	5.637e-11	3.326e-10	6.658e-11	3.06083	0.794237	0.0011
CFLAR	ENST00000342795	Custom: CFLAR_795, APDJXYC	1.035e-09	4.309e-09	1.258e-09	1.264e-10	1.255e-09	2.261e-10	4.16329	1.21546	0.0059
TRAF1	ENST00000540010	Custom: TRAF1_010, APFVK36	1.093e-11	9.433e-12	1.452e-11	1.3e-12	1.426e-12	3.063e-12	0.863038	1.32845	ns
TRAF1	ENST00000373887	Custom: TRAF1_887, APEPTH9	3.374e-10	2.414e-10	4.151e-10	3.546e-11	3.531e-11	9.763e-11	0.715471	1.23029	ns
PPP1R16B	ENST00000299824	Pre-designed: Hs00899456_m1	2.887e-10	2.3e-10	3.1e-10	4.529e-11	4.391e-11	5.692e-11	0.796675	1.07378	ns
PPP1R16B	ENST00000373331	Custom: PPP1R16B_31, APDJXX7	1.687e-12	1.186e-12	2.873e-12	5.159e-13	6.666e-13	1.194e-12	0.703023	1.70302	ns
NS - no signal
ns - not significant (p>0.1)
