# Supplementary material for: Systemic response to rupture of intracranial aneurysms involves expression of specific gene isoforms
Source: J Transl Med. 2019 May 2;17:141. doi: 10.1186/s12967-019-1891-6 (PMC6498486; doi:10.1186/s12967-019-1891-6)
Supplement: Supplementary file 2 — Additional file 2: Table S2. The specific IA-altered transcriptional variants of genes used for L/MN index calculation. The L/MN index was calculated as the ratio of the mean folds of standardized expression levels of lymphocyte-related genes (BCL11B, CCR7, CD2, CD27, CD3D, CD3E, CD8A, and KLRB1) to those of monocyte-and-neutrophil-related genes (ANXA3, ARG1, CD14, GYG1, FCGR1A, FCGR2A, IRAK3, and MMP9). L = lymphocyte-specific gene; M = monocyte-specific gene. [file 12967_2019_1891_MOESM2_ESM.xlsx]

## Sheet: LMN transcripts
Associated.Gene.Name	Locus	Transcript.ID	Gene.ID	Transcript.count	Transcript.type	L/M
MMP9	chr20:44637546-44645200	ENST00000372330	ENSG00000100985	1	protein_coding	M
ANXA3	chr4:79518226-79531517	ENST00000505805	ENSG00000138772	10	retained_intron	M
ARG1	chr6:131894283-131905472	ENST00000368087	ENSG00000118520	6	protein_coding	M
GYG1	chr3:148726667-148742021	ENST00000469873	ENSG00000163754	13	retained_intron	M
IRAK3	chr12:66582974-66592000	ENST00000545837	ENSG00000090376	3	protein_coding	M
FCGR1B	chr1:120928277-120935902	ENST00000471609	ENSG00000198019	6	processed_transcript	M
FCGR2A	chr1:161475219-161489358	ENST00000271450	ENSG00000143226	14	protein_coding	M
CD14	chr5:140011312-140013286	ENST00000401743	ENSG00000170458	5	protein_coding	M
BCL11B	chr14:99635623-99737822	ENST00000345514	ENSG00000127152	3	protein_coding	L
CD3D	chr11:118209668-118213459	ENST00000300692	ENSG00000167286	5	protein_coding	L
KLRB1	chr12:9747146-9760482	ENST00000229402	ENSG00000111796	1	protein_coding	L
CD3E	chr11:118175444-118184056	ENST00000529713	ENSG00000198851	6	retained_intron	L
CD8A	chr2:87011732-87018803	ENST00000283635	ENSG00000153563	6	protein_coding	L
CD2	chr1:117297006-117311850	ENST00000369478	ENSG00000116824	2	protein_coding	L
CCR7	chr17:38710020-38721724	ENST00000246657	ENSG00000126353	3	protein_coding	L
CD27	chr12:6554032-6560884	ENST00000266557	ENSG00000139193	2	protein_coding	L
