# Supplementary material for: Systemic response to rupture of intracranial aneurysms involves expression of specific gene isoforms
Source: J Transl Med. 2019 May 2;17:141. doi: 10.1186/s12967-019-1891-6 (PMC6498486; doi:10.1186/s12967-019-1891-6)
Supplement: Supplementary file 4 — Additional file 4: Table S3. ANOVA results of expression profiling of transcripts regulated in response to IA rupture in peripheral blood. A table summarizing the results of the one-way ANOVA (FDR < 0.001) for the clinical status as the factor (RAA, RAC, C). The table contains the fold change of difference between the groups for each regulated transcript. Transcripts were annotated using the Ensembl gene database. [file 12967_2019_1891_MOESM4_ESM.xlsx]

## Sheet: summary-data-stats
Locus	Transcript.ID	Gene.ID	Associated.Gene.Name	Transcript.count	Transcript.type	mean.C	mean.RAA	mean.RAC	logFC.RAA.C	logFC.RAC.C	logFC.RAA.RAC	p.value.ANOVA	FDR.ANOVA	p.value.ttest.RAA.C	FDR.ttest.RAA.C	p.value.ttest.RAC.C	FDR.ttest.RAC.C	p.value.ttest.RAA.RAC	FDR.ttest.RAA.RAC	Difference.relative.to.control
chr13:41363547-41384247	ENST00000338625	ENSG00000102743	SLC25A15	4	protein_coding	3.21182	1.36846	3.13106	-1.23083	-0.0367387	-1.1941	1.67835e-16	3.20392e-12	6.62802e-13	1.67509e-08	0.62168	0.837692	1.42629e-11	8.63304e-08	DOWN
chr12:9817564-9848823	ENST00000444971	ENSG00000069493	CLEC2D	16	nonsense_mediated_decay	38.6826	19.1778	41.9131	-1.01224	0.115718	-1.12796	7.38857e-16	7.9338e-12	3.70218e-11	6.66647e-08	0.228015	0.644003	1.92735e-11	1.06259e-07	DOWN
chr7:142498724-142500432	ENST00000466254	ENSG00000211772	TRBC2	1	TR_C_gene	157.511	66.0087	179.423	-1.25473	0.187907	-1.44264	1.53457e-15	1.19841e-11	2.14999e-10	1.70638e-07	0.0945019	0.644003	5.48311e-11	1.47503e-07	DOWN
chr2:191886251-192016322	ENST00000392320	ENSG00000138378	STAT4	10	protein_coding	16.2855	6.59766	16.1231	-1.30356	-0.0144615	-1.2891	2.09763e-15	1.47586e-11	3.77164e-12	2.65251e-08	0.717307	0.888071	1.85283e-10	2.77889e-07	DOWN
chr1:32716839-32751766	ENST00000336890	ENSG00000182866	LCK	13	protein_coding	83.8905	35.7734	92.5332	-1.22962	0.141463	-1.37108	2.67957e-15	1.58748e-11	3.97273e-10	2.382e-07	0.160826	0.644003	1.18926e-10	2.09951e-07	DOWN
chr12:68042117-68064699	ENST00000344096	ENSG00000127334	DYRK2	6	protein_coding	28.8117	13.3299	30.381	-1.11199	0.0765162	-1.1885	2.85353e-15	1.63419e-11	2.00042e-10	1.65666e-07	0.409272	0.704118	8.76635e-11	1.85597e-07	DOWN
chr5:174904064-174956745	ENST00000321442	ENSG00000164466	SFXN1	12	protein_coding	8.77627	4.41673	8.87503	-0.990629	0.0161448	-1.00677	5.79535e-15	2.42849e-11	2.86982e-11	6.01238e-08	0.878794	0.958767	3.5278e-11	1.32322e-07	DOWN
chr11:4115936-4160106	ENST00000300738	ENSG00000167325	RRM1	16	protein_coding	7.22153	3.53066	7.14444	-1.03237	-0.0154831	-1.01688	6.08292e-15	2.48831e-11	4.3128e-11	7.25912e-08	0.723835	0.891409	5.67355e-10	4.69966e-07	DOWN
chr11:118215058-118225876	ENST00000532917	ENSG00000160654	CD3G	7	protein_coding	21.346	8.98534	23.1118	-1.24832	0.114664	-1.36298	6.2457e-15	2.49548e-11	7.71605e-10	3.61613e-07	0.234254	0.644003	4.72303e-11	1.4235e-07	DOWN
chr1:43124095-43142429	ENST00000304979	ENSG00000171960	PPIH	7	protein_coding	13.1541	5.94882	12.9494	-1.14483	-0.0226266	-1.12221	7.54381e-15	2.87315e-11	5.93554e-11	8.66503e-08	0.686243	0.872053	7.12378e-10	5.08998e-07	DOWN
chr1:12627938-12677737	ENST00000376223	ENSG00000162496	DHRS3	4	protein_coding	5.03791	2.12445	4.71835	-1.24573	-0.0945447	-1.15119	8.39538e-15	2.94364e-11	1.21534e-11	4.42448e-08	0.258547	0.644003	1.09944e-09	6.27376e-07	DOWN
chr15:38780303-38857776	ENST00000310803	ENSG00000172575	RASGRP1	13	protein_coding	20.4502	9.79291	22.589	-1.06231	0.143507	-1.20581	8.75335e-15	3.00777e-11	1.72049e-09	5.63835e-07	0.0840293	0.644003	1.18567e-10	2.09951e-07	DOWN
chr9:15163619-15307358	ENST00000512701	ENSG00000155158	TTC39B	11	protein_coding	5.4752	2.63799	6.01293	-1.05347	0.135156	-1.18863	9.78699e-15	3.17259e-11	3.20208e-10	2.16012e-07	0.177971	0.644003	3.07302e-11	1.27027e-07	DOWN
chr16:1543344-1662111	ENST00000566264	ENSG00000131634	TMEM204	2	protein_coding	12.205	4.76803	15.3323	-1.356	0.329103	-1.6851	1.07543e-14	3.29941e-11	5.44857e-09	1.13279e-06	0.016515	0.644003	1.21119e-12	2.05271e-08	DOWN
chr13:34392185-34540695	ENST00000380071	ENSG00000133119	RFC3	2	protein_coding	3.27608	1.72418	3.45094	-0.926063	0.0750181	-1.00108	1.16511e-14	3.51184e-11	5.26754e-10	2.84556e-07	0.316011	0.644003	7.13246e-11	1.67888e-07	DOWN
chr5:170814119-170838141	ENST00000393820	ENSG00000181163	NPM1	12	protein_coding	18.8134	9.36006	19.9036	-1.00717	0.0812685	-1.08844	1.42688e-14	3.89124e-11	7.02345e-11	9.61659e-08	0.470039	0.745844	5.20758e-11	1.4235e-07	DOWN
chr3:67410883-67705038	ENST00000307227	ENSG00000172340	SUCLG2	4	protein_coding	17.0433	8.07398	17.5382	-1.07785	0.0412935	-1.11915	1.58516e-14	4.12639e-11	4.05289e-10	2.40679e-07	0.656609	0.857162	2.65103e-10	3.20923e-07	DOWN
chr2:162848750-162931679	ENST00000360534	ENSG00000197635	DPP4	10	protein_coding	7.59713	2.96748	8.49434	-1.35622	0.161047	-1.51726	1.70448e-14	4.24409e-11	1.07806e-09	4.25794e-07	0.187884	0.644003	8.31019e-12	6.4018e-08	DOWN
chr4:89178771-89205921	ENST00000608933	ENSG00000163644	PPM1K	11	protein_coding	13.2957	6.64453	13.5681	-1.00072	0.0292648	-1.02998	1.69516e-14	4.24409e-11	1.12205e-10	1.27825e-07	0.810166	0.93082	2.81244e-10	3.29129e-07	DOWN
chr4:40192672-40248587	ENST00000381799	ENSG00000168421	RHOH	16	protein_coding	12.3308	5.82269	13.6705	-1.08251	0.148795	-1.23131	2.24949e-14	4.89213e-11	1.00644e-09	4.17076e-07	0.14786	0.644003	1.74243e-10	2.70921e-07	DOWN
chr12:46576845-46663800	ENST00000398637	ENSG00000111371	SLC38A1	10	protein_coding	51.4622	26.1594	53.2877	-0.976182	0.050289	-1.02647	2.24754e-14	4.89213e-11	2.028e-10	1.65666e-07	0.67592	0.866923	7.27957e-10	5.14859e-07	DOWN
chr5:41730166-41871059	ENST00000196371	ENSG00000083720	OXCT1	8	protein_coding	6.06472	2.82909	6.31198	-1.1001	0.05765	-1.15775	2.27839e-14	4.89304e-11	1.43914e-10	1.41057e-07	0.623959	0.839119	2.51304e-10	3.16802e-07	DOWN
chr13:99853027-100038688	ENST00000376414	ENSG00000169508	GPR183	1	protein_coding	42.0521	19.1278	43.0657	-1.13651	0.0343613	-1.17087	2.52653e-14	5.35897e-11	1.59828e-10	1.47876e-07	0.752222	0.904322	4.37534e-11	1.4235e-07	DOWN
chr1:62208148-62629592	ENST00000371158	ENSG00000132849	INADL	14	protein_coding	3.45337	1.60186	4.00157	-1.10825	0.212561	-1.32081	2.59597e-14	5.43909e-11	1.79718e-09	5.79891e-07	0.0501705	0.644003	2.17879e-11	1.08958e-07	DOWN
chr12:118587605-118810750	ENST00000419821	ENSG00000135090	TAOK3	19	protein_coding	5.41445	2.24567	6.45935	-1.26967	0.254573	-1.52424	2.7109e-14	5.59166e-11	5.81766e-09	1.18378e-06	0.0283718	0.644003	2.88751e-11	1.22866e-07	DOWN
chr14:61654276-62125414	ENST00000332981	ENSG00000027075	PRKCH	27	protein_coding	60.5703	28.6773	61.2329	-1.0787	0.0156948	-1.0944	2.94285e-14	5.94826e-11	5.06392e-11	7.78004e-08	0.921282	0.973824	1.35226e-09	7.0734e-07	DOWN
chr9:33441151-33447609	ENST00000297991	ENSG00000165272	AQP3	5	protein_coding	6.76071	2.59408	6.70255	-1.38195	-0.0124634	-1.36949	3.2044e-14	6.15025e-11	1.04622e-09	4.19945e-07	0.889489	0.962691	2.16763e-11	1.08958e-07	DOWN
chr17:33791267-33864880	ENST00000361112	ENSG00000205045	SLFN12L	5	protein_coding	31.6151	12.9487	33.2739	-1.2878	0.0737772	-1.36158	3.11931e-14	6.15025e-11	2.84829e-10	2.02113e-07	0.617104	0.835051	4.12627e-10	3.99607e-07	DOWN
chr5:156512842-156682201	ENST00000422843	ENSG00000113263	ITK	10	protein_coding	38.2523	17.1653	41.2189	-1.15605	0.107761	-1.26381	3.45078e-14	6.44422e-11	7.75206e-10	3.61613e-07	0.35242	0.660576	5.77458e-10	4.72785e-07	DOWN
chr9:2717501-2844241	ENST00000397885	ENSG00000080608	KIAA0020	4	protein_coding	5.85142	2.81551	5.9744	-1.05539	0.0300068	-1.0854	3.6759e-14	6.71856e-11	2.06824e-11	5.32149e-08	0.92639	0.975913	7.87505e-10	5.29622e-07	DOWN
chr2:204801470-204826300	ENST00000316386	ENSG00000163600	ICOS	2	protein_coding	7.88141	3.4222	8.67716	-1.20353	0.138768	-1.3423	4.02797e-14	7.12602e-11	4.69113e-09	1.03765e-06	0.140973	0.644003	6.74194e-11	1.60931e-07	DOWN
chr12:53585101-53601091	ENST00000267082	ENSG00000139626	ITGB7	15	protein_coding	26.1726	10.9827	26.9902	-1.25282	0.0443746	-1.2972	4.12054e-14	7.15088e-11	7.87113e-10	3.63122e-07	0.752328	0.904376	9.2473e-10	5.79845e-07	DOWN
chr13:74260225-74708394	ENST00000377669	ENSG00000118922	KLF12	3	protein_coding	19.4356	8.65863	20.2479	-1.16649	0.0590696	-1.22556	4.65889e-14	7.77116e-11	5.77591e-10	3.03215e-07	0.657051	0.857294	1.20522e-09	6.58898e-07	DOWN
chr16:22357256-22547842	ENST00000268383	ENSG00000140743	CDR2	7	protein_coding	10.9437	5.54504	12.6324	-0.980825	0.207037	-1.18786	5.0581e-14	8.23598e-11	4.1324e-09	9.65173e-07	0.0401254	0.644003	8.02197e-11	1.76565e-07	DOWN
chr13:53191604-53217919	ENST00000398039	ENSG00000139675	HNRNPA1L2	3	protein_coding	4.0425	1.70426	4.35572	-1.2461	0.107665	-1.35377	5.32564e-14	8.47508e-11	9.64444e-10	4.09923e-07	0.33026	0.644894	5.83566e-11	1.50886e-07	DOWN
chr1:101702443-101707074	ENST00000305352	ENSG00000170989	S1PR1	3	protein_coding	41.1959	19.5007	43.9409	-1.07898	0.0930633	-1.17204	6.17714e-14	9.48994e-11	8.72143e-10	3.84266e-07	0.411658	0.705644	9.24948e-10	5.79845e-07	DOWN
chr1:205681946-205719404	ENST00000367142	ENSG00000069275	NUCKS1	2	protein_coding	25.9765	12.76	26.2239	-1.02558	0.0136746	-1.03925	6.24167e-14	9.48994e-11	7.80097e-10	3.62058e-07	0.906139	0.9688	9.63253e-10	5.9088e-07	DOWN
chr5:118604386-118735383	ENST00000513374	ENSG00000145779	TNFAIP8	7	protein_coding	12.0828	5.98953	13.339	-1.01244	0.142694	-1.15513	6.41251e-14	9.66416e-11	5.62708e-09	1.16051e-06	0.101057	0.644003	2.26939e-10	3.00478e-07	DOWN
chrX:78200828-78217451	ENST00000544091	ENSG00000078589	P2RY10	4	protein_coding	14.6479	6.50408	15.3941	-1.17128	0.071686	-1.24296	6.51166e-14	9.67917e-11	2.30535e-09	6.74937e-07	0.460195	0.739247	8.49605e-10	5.6027e-07	DOWN
chr2:191273080-191399448	ENST00000409150	ENSG00000189362	TMEM194B	6	protein_coding	7.03007	3.51499	7.11422	-1.00002	0.0171655	-1.01718	6.69055e-14	9.82465e-11	2.26245e-10	1.75189e-07	0.932536	0.978294	8.54178e-10	5.61102e-07	DOWN
chr3:51989329-52023213	ENST00000273596	ENSG00000248487	ABHD14A	5	protein_coding	4.64806	1.97315	4.87618	-1.23613	0.069123	-1.30525	7.86686e-14	1.08127e-10	1.54399e-09	5.23406e-07	0.479721	0.752274	9.50389e-11	1.9175e-07	DOWN
chr3:111011565-111384597	ENST00000438817	ENSG00000153283	CD96	7	protein_coding	18.8474	7.5641	18.8462	-1.31712	-9.46524e-05	-1.31703	7.94313e-14	1.08308e-10	5.98739e-11	8.66503e-08	0.841613	0.943961	8.60216e-10	5.62887e-07	DOWN
chr20:62289162-62374858	ENST00000309546	ENSG00000203896	LIME1	11	protein_coding	10.4767	4.31125	11.2086	-1.28101	0.0974201	-1.37843	8.17247e-14	1.09694e-10	6.427e-10	3.26149e-07	0.498005	0.764583	9.87991e-10	5.92491e-07	DOWN
chr12:118501397-118583389	ENST00000261313	ENSG00000089220	PEBP1	2	protein_coding	23.8045	10.9643	25.6085	-1.11841	0.105392	-1.2238	8.55058e-14	1.10095e-10	3.89522e-09	9.25262e-07	0.264725	0.644003	7.50747e-10	5.22907e-07	DOWN
chr2:98330022-98356325	ENST00000264972	ENSG00000115085	ZAP70	9	protein_coding	19.8873	8.3976	21.11	-1.2438	0.0860786	-1.32988	8.5139e-14	1.10095e-10	3.74699e-10	2.29848e-07	0.601664	0.826729	1.13262e-09	6.37722e-07	DOWN
chr1:111729795-111786062	ENST00000357640	ENSG00000162777	DENND2D	8	protein_coding	26.0168	12.2344	26.5069	-1.0885	0.0269234	-1.11542	8.65085e-14	1.10095e-10	3.62875e-10	2.27094e-07	0.922941	0.974491	1.74253e-09	8.02503e-07	DOWN
chr1:117297006-117311850	ENST00000369478	ENSG00000116824	CD2	2	protein_coding	20.2048	9.21701	21.4744	-1.13233	0.0879159	-1.22025	8.58073e-14	1.10095e-10	1.86083e-09	5.94699e-07	0.367938	0.672681	8.87039e-11	1.85597e-07	DOWN
chr12:124086623-124118313	ENST00000238146	ENSG00000111364	DDX55	13	protein_coding	2.84154	1.57159	3.23648	-0.854444	0.187755	-1.0422	9.5492e-14	1.1803e-10	9.89742e-10	4.17076e-07	0.0522007	0.644003	9.4207e-11	1.9175e-07	DOWN
chr7:150211917-150218161	ENST00000313543	ENSG00000179144	GIMAP7	1	protein_coding	65.9381	32.5626	65.9992	-1.01789	0.00133633	-1.01923	1.14344e-13	1.34556e-10	4.53875e-10	2.58529e-07	0.927869	0.976498	1.78405e-09	8.12788e-07	DOWN
chr19:49118584-49140695	ENST00000084795	ENSG00000063177	RPL18	16	protein_coding	448.7	225.059	454.536	-0.995448	0.0186426	-1.01409	1.17874e-13	1.37765e-10	3.47643e-10	2.2194e-07	0.974267	0.992224	1.73219e-09	8.02097e-07	DOWN
chr20:62271060-62284780	ENST00000370053	ENSG00000197457	STMN3	2	protein_coding	8.22935	3.78319	9.12516	-1.12117	0.149072	-1.27025	1.23103e-13	1.42905e-10	9.00188e-09	1.54186e-06	0.133581	0.644003	5.03206e-11	1.4235e-07	DOWN
chr2:204571197-204603635	ENST00000324106	ENSG00000178562	CD28	4	protein_coding	23.3498	9.69981	25.4545	-1.26738	0.124513	-1.39189	1.42881e-13	1.60544e-10	8.3019e-09	1.47925e-06	0.217415	0.644003	9.70659e-10	5.9088e-07	DOWN
chr1:26210671-26233482	ENST00000455785	ENSG00000117632	STMN1	9	protein_coding	8.52483	3.48152	8.40926	-1.29195	-0.0196925	-1.27226	1.40871e-13	1.60544e-10	1.52219e-11	4.78984e-08	0.626734	0.840585	4.75431e-09	1.45128e-06	DOWN
chr22:24198613-24241117	ENST00000215754	ENSG00000240972	MIF	3	protein_coding	29.9531	14.2231	28.6236	-1.07447	-0.0655022	-1.00896	1.7307e-13	1.79124e-10	5.73041e-10	3.01862e-07	0.457189	0.737233	3.38176e-09	1.1649e-06	DOWN
chr2:97779232-97930258	ENST00000461153	ENSG00000135976	ANKRD36	6	protein_coding	7.2141	3.14325	7.94052	-1.19856	0.138413	-1.33698	1.80448e-13	1.83445e-10	6.22909e-10	3.18801e-07	0.346413	0.656214	1.36288e-09	7.107e-07	DOWN
chr7:150413644-150487837	ENST00000476324	ENSG00000196329	GIMAP5	7	retained_intron	31.6836	15.5765	36.5571	-1.02436	0.206416	-1.23078	1.98412e-13	1.9078e-10	4.71035e-09	1.03765e-06	0.0737762	0.644003	5.04523e-10	4.45342e-07	DOWN
chr12:133692277-133707059	ENST00000537226	ENSG00000214029	ZNF891	2	protein_coding	2.87798	1.5722	3.18263	-0.872275	0.145162	-1.01744	1.98041e-13	1.9078e-10	7.6405e-09	1.39684e-06	0.0712695	0.644003	4.51891e-10	4.12377e-07	DOWN
chr1:243419319-244014381	ENST00000366539	ENSG00000117020	AKT3	10	protein_coding	9.64096	4.84334	10.0682	-0.993174	0.062553	-1.05573	2.0286e-13	1.92556e-10	1.11363e-09	4.33705e-07	0.540005	0.790538	5.68281e-10	4.69966e-07	DOWN
chr5:139505520-139508391	ENST00000333305	ENSG00000182700	IGIP	1	protein_coding	11.9145	5.90828	12.8655	-1.01191	0.110796	-1.1227	2.14346e-13	1.97583e-10	5.02222e-09	1.07413e-06	0.242034	0.644003	2.58365e-10	3.16802e-07	DOWN
chr17:18853657-18950950	ENST00000284154	ENSG00000154016	GRAP	5	protein_coding	8.76919	4.05778	10.261	-1.11175	0.226653	-1.33841	2.23687e-13	2.0442e-10	4.86424e-09	1.05653e-06	0.0743281	0.644003	1.39088e-10	2.31102e-07	DOWN
chr1:24634045-24799466	ENST00000003912	ENSG00000001461	NIPAL3	8	protein_coding	10.5081	5.29008	11.3119	-0.990147	0.106329	-1.09648	2.32061e-13	2.1049e-10	1.11225e-08	1.76903e-06	0.203314	0.644003	3.65404e-10	3.77609e-07	DOWN
chr15:22833394-22873892	ENST00000283645	ENSG00000153575	TUBGCP5	7	protein_coding	2.445	1.14819	2.82103	-1.09047	0.206389	-1.29686	2.48047e-13	2.16182e-10	1.39536e-08	2.06789e-06	0.0631214	0.644003	5.42854e-12	5.18076e-08	DOWN
chr18:56995054-57027194	ENST00000251047	ENSG00000074695	LMAN1	5	protein_coding	13.5514	6.88277	14.2747	-0.97738	0.0750174	-1.0524	3.08129e-13	2.57777e-10	4.49183e-10	2.57609e-07	0.575345	0.811728	2.19837e-09	8.85876e-07	DOWN
chr3:133502876-133614680	ENST00000466490	ENSG00000144867	SRPRB	5	protein_coding	9.83162	4.87669	9.53354	-1.01153	-0.0444173	-0.967109	3.11036e-13	2.57777e-10	6.00215e-11	8.66503e-08	0.503148	0.767897	8.06734e-09	1.97292e-06	DOWN
chr14:94517265-94547591	ENST00000555762	ENSG00000089737	DDX24	8	retained_intron	6.82814	3.59839	7.38163	-0.924141	0.112447	-1.03659	3.20733e-13	2.62401e-10	7.85247e-09	1.42163e-06	0.193351	0.644003	5.45583e-10	4.64645e-07	DOWN
chrX:71401202-71527037	ENST00000316084	ENSG00000198034	RPS4X	5	protein_coding	288.317	148.025	321.698	-0.961813	0.158051	-1.11986	3.30504e-13	2.67844e-10	4.50954e-09	1.00826e-06	0.155629	0.644003	1.21421e-10	2.12146e-07	DOWN
chr16:30389426-30411429	ENST00000320159	ENSG00000180035	ZNF48	4	protein_coding	1.43558	0.752827	1.65405	-0.931244	0.204366	-1.13561	3.43016e-13	2.72657e-10	2.05014e-09	6.17191e-07	0.0395035	0.644003	8.93354e-10	5.69187e-07	DOWN
chrX:55478537-55479998	ENST00000342972	ENSG00000187601	MAGEH1	1	protein_coding	6.36625	3.09099	6.52948	-1.04237	0.0365242	-1.0789	3.44379e-13	2.72657e-10	7.0583e-10	3.41969e-07	0.78857	0.921137	1.69469e-09	7.90687e-07	DOWN
chr7:141404137-141488440	ENST00000496622	ENSG00000106028	SSBP1	14	retained_intron	3.58209	1.98419	3.98858	-0.852256	0.155073	-1.00733	3.4059e-13	2.72657e-10	3.46386e-09	8.61919e-07	0.0951918	0.644003	5.14451e-10	4.51752e-07	DOWN
chr14:23016446-23021097	ENST00000478163	ENSG00000229164	TRAC	1	TR_C_gene	89.1936	39.3634	106.155	-1.18008	0.251154	-1.43124	3.77386e-13	2.89453e-10	9.13169e-09	1.55094e-06	0.0690707	0.644003	6.1334e-10	4.83708e-07	DOWN
chr2:235401684-235405697	ENST00000390645	ENSG00000188042	ARL4C	2	protein_coding	41.8407	18.0578	39.0264	-1.21229	-0.100458	-1.11183	3.79593e-13	2.89852e-10	2.92305e-10	2.03961e-07	0.242788	0.644003	2.05804e-08	3.46713e-06	DOWN
chr16:69139466-69442474	ENST00000288022	ENSG00000258429	PDF	1	protein_coding	4.06367	2.24631	4.50897	-0.855226	0.150015	-1.00524	3.88789e-13	2.94258e-10	1.23053e-09	4.56459e-07	0.146115	0.644003	2.45747e-10	3.13148e-07	DOWN
chr20:57556262-57570188	ENST00000344018	ENSG00000101158	NELFCD	14	protein_coding	9.19838	4.33321	9.57415	-1.08594	0.0577648	-1.14371	4.0979e-13	3.08793e-10	1.02064e-09	4.18924e-07	0.662853	0.860142	1.10639e-09	6.29222e-07	DOWN
chr9:99212482-99382112	ENST00000375249	ENSG00000130956	HABP4	3	protein_coding	3.75765	1.51011	3.85672	-1.31518	0.0375464	-1.35272	4.16861e-13	3.1275e-10	4.21383e-09	9.7333e-07	0.660235	0.85886	3.2742e-10	3.55708e-07	DOWN
chr5:156512842-156682201	ENST00000522616	ENSG00000113263	ITK	10	processed_transcript	10.0234	4.72715	11.6386	-1.08433	0.215546	-1.29988	4.40136e-13	3.27353e-10	2.92127e-09	7.83987e-07	0.112175	0.644003	6.36221e-10	4.86285e-07	DOWN
chr1:111196181-111199662	ENST00000566942	ENSG00000259834	RP11-284N8.3	1	lincRNA	27.19	12.6663	28.0446	-1.10208	0.0446484	-1.14673	4.45513e-13	3.28507e-10	3.05961e-09	8.04691e-07	0.683811	0.870783	1.49365e-09	7.44532e-07	DOWN
chr17:33791267-33864880	ENST00000260908	ENSG00000205045	SLFN12L	5	protein_coding	11.805	5.78926	12.8509	-1.02795	0.122466	-1.15042	5.38968e-13	3.76417e-10	3.18018e-09	8.16819e-07	0.284693	0.644003	2.10363e-10	2.90172e-07	DOWN
chr7:72300003-72307909	ENST00000456312	ENSG00000225648	SBDSP1	5	transcribed_unprocessed_pseudogene	4.079	1.96067	4.24361	-1.05687	0.0570795	-1.11395	5.53868e-13	3.83703e-10	6.95166e-11	9.61659e-08	0.802854	0.927653	5.49737e-09	1.55796e-06	DOWN
chr12:47469489-47630443	ENST00000552269	ENSG00000247774	PCED1B-AS1	11	lincRNA	15.1047	6.11184	16.237	-1.30532	0.104293	-1.40961	5.62648e-13	3.86667e-10	4.16671e-09	9.67449e-07	0.445802	0.729744	1.1178e-09	6.33589e-07	DOWN
chr5:110559350-110830584	ENST00000282356	ENSG00000152495	CAMK4	13	protein_coding	15.8616	7.2411	18.9233	-1.13125	0.254631	-1.38589	5.84724e-13	3.9551e-10	1.52223e-08	2.1669e-06	0.0584303	0.644003	4.11903e-10	3.99607e-07	DOWN
chr2:241938254-242041747	ENST00000391980	ENSG00000122085	MTERFD2	21	protein_coding	8.03386	3.83536	8.37955	-1.06673	0.060779	-1.12751	5.80964e-13	3.9551e-10	3.64784e-10	2.27094e-07	0.692372	0.875122	7.52837e-10	5.22907e-07	DOWN
chr1:154298028-154323783	ENST00000368489	ENSG00000143515	ATP8B2	7	protein_coding	23.9232	11.5875	27.3532	-1.04584	0.193301	-1.23914	6.11909e-13	4.09067e-10	4.33054e-08	4.525e-06	0.0509356	0.644003	8.71514e-10	5.65862e-07	DOWN
chrX:57313138-57515629	ENST00000374900	ENSG00000165591	FAAH2	3	protein_coding	3.52948	1.44788	4.10237	-1.28551	0.217005	-1.50251	6.44353e-13	4.27467e-10	1.30555e-08	1.98186e-06	0.100692	0.644003	5.09597e-11	1.4235e-07	DOWN
chr8:42010463-42029191	ENST00000396926	ENSG00000070718	AP3M2	17	protein_coding	6.07718	3.07442	6.43735	-0.983088	0.0830652	-1.06615	6.44409e-13	4.27467e-10	2.47354e-09	7.08085e-07	0.437648	0.724003	8.78118e-10	5.65862e-07	DOWN
chr5:110831730-111353006	ENST00000296632	ENSG00000164211	STARD4	12	protein_coding	6.92472	3.12804	6.69774	-1.1465	-0.0480824	-1.09841	6.5102e-13	4.28543e-10	7.2109e-11	9.66052e-08	0.502159	0.767161	9.77336e-09	2.23146e-06	DOWN
chr15:60771376-61521518	ENST00000335670	ENSG00000069667	RORA	14	protein_coding	33.0711	13.5906	32.1546	-1.28297	-0.0405439	-1.24242	6.62943e-13	4.33073e-10	2.09539e-09	6.26612e-07	0.804499	0.928388	1.94041e-09	8.4539e-07	DOWN
chr2:30454396-30546596	ENST00000395323	ENSG00000213626	LBH	9	protein_coding	70.3635	35.1466	71.3768	-1.00144	0.0206293	-1.02207	6.848e-13	4.43975e-10	1.38395e-08	2.05463e-06	0.673738	0.865724	9.72725e-10	5.9088e-07	DOWN
chr1:6241328-6296032	ENST00000234875	ENSG00000116251	RPL22	8	protein_coding	56.5117	27.4199	54.5225	-1.04332	-0.0516973	-0.991626	7.39674e-13	4.77749e-10	3.63992e-10	2.27094e-07	0.46193	0.740369	1.65454e-08	3.06536e-06	DOWN
chr10:6469104-6622263	ENST00000263125	ENSG00000065675	PRKCQ	3	protein_coding	14.9774	7.28017	16.2113	-1.04075	0.114206	-1.15495	7.56235e-13	4.86616e-10	8.31016e-10	3.721e-07	0.429991	0.718683	2.07418e-09	8.71877e-07	DOWN
chr19:19256375-19314233	ENST00000331552	ENSG00000184162	NR2C2AP	7	protein_coding	4.69711	2.04767	4.41983	-1.19779	-0.0877818	-1.11001	7.67452e-13	4.90162e-10	7.73689e-10	3.61613e-07	0.315671	0.644003	1.69901e-08	3.11629e-06	DOWN
chr16:89627064-89630950	ENST00000567815	ENSG00000167526	RPL13	15	protein_coding	533.558	265.658	552.319	-1.00608	0.0498559	-1.05593	7.78893e-13	4.93798e-10	2.33505e-09	6.80063e-07	0.705271	0.881864	3.48987e-09	1.19005e-06	DOWN
chrX:78426468-78427726	ENST00000276077	ENSG00000147138	GPR174	1	protein_coding	28.7444	12.4598	30.2757	-1.20599	0.0748782	-1.28087	8.30481e-13	5.22569e-10	4.37745e-09	9.96447e-07	0.583324	0.816101	2.59896e-09	9.78815e-07	DOWN
chr15:38746327-38779911	ENST00000397609	ENSG00000171262	FAM98B	4	protein_coding	7.05723	3.69835	7.72084	-0.932221	0.129656	-1.06188	8.49083e-13	5.28545e-10	2.21043e-08	2.77695e-06	0.141072	0.644003	1.03803e-09	6.18042e-07	DOWN
chr10:116697951-116737430	ENST00000298746	ENSG00000165832	TRUB1	2	protein_coding	7.14514	3.51002	6.79117	-1.02548	-0.0733008	-0.952179	8.66959e-13	5.36779e-10	1.69996e-10	1.52079e-07	0.396603	0.694719	7.8288e-09	1.94262e-06	DOWN
chr19:44100543-44124026	ENST00000300811	ENSG00000131116	ZNF428	3	protein_coding	7.22242	3.37604	7.08905	-1.09715	-0.0268887	-1.07026	8.68559e-13	5.36779e-10	5.30067e-09	1.1115e-06	0.728304	0.893156	1.19652e-08	2.53481e-06	DOWN
chr4:57259527-57301781	ENST00000264220	ENSG00000128059	PPAT	5	protein_coding	3.69394	1.63219	3.55106	-1.17835	-0.0569123	-1.12144	9.4962e-13	5.74477e-10	2.07699e-10	1.66421e-07	0.500058	0.765898	1.15887e-08	2.48926e-06	DOWN
chr20:37434347-37551667	ENST00000299824	ENSG00000101445	PPP1R16B	4	protein_coding	9.57469	4.60373	9.4883	-1.05642	-0.0130752	-1.04335	9.57252e-13	5.75587e-10	4.4374e-09	1.00015e-06	0.855626	0.94982	7.67368e-09	1.921e-06	DOWN
chr4:6672451-6677774	ENST00000307533	ENSG00000170846	AC093323.3	2	lincRNA	3.95101	1.70376	4.22994	-1.2135	0.0984155	-1.31192	9.58156e-13	5.75587e-10	4.89273e-10	2.72144e-07	0.522001	0.779715	4.40063e-10	4.1205e-07	DOWN
chr9:101569980-101634697	ENST00000375011	ENSG00000119514	GALNT12	2	protein_coding	1.82766	0.815907	2.08203	-1.16352	0.187987	-1.35151	9.89402e-13	5.84668e-10	1.54409e-08	2.18579e-06	0.0979214	0.644003	4.02238e-10	3.99607e-07	DOWN
chr3:170779127-171178197	ENST00000436636	ENSG00000154310	TNIK	17	protein_coding	5.8556	3.06065	6.37044	-0.935977	0.121578	-1.05755	1.02745e-12	5.97292e-10	2.02277e-08	2.61742e-06	0.170197	0.644003	1.30226e-09	6.897e-07	DOWN
chr16:30389426-30411429	ENST00000563957	ENSG00000180096	SEPT1	11	retained_intron	6.6596	3.3391	7.39097	-0.995974	0.150329	-1.1463	1.02905e-12	5.97292e-10	6.02952e-08	5.77978e-06	0.0739701	0.644003	1.41652e-09	7.246e-07	DOWN
chr10:7200585-7453450	ENST00000379713	ENSG00000198879	SFMBT2	5	protein_coding	3.44413	1.66756	3.72123	-1.0464	0.11164	-1.15804	1.08136e-12	6.21356e-10	1.98441e-09	6.1244e-07	0.355557	0.662975	2.06521e-09	8.70666e-07	DOWN
chr5:34929697-34959069	ENST00000342382	ENSG00000168724	DNAJC21	7	protein_coding	3.52016	1.65337	3.37365	-1.09024	-0.0613323	-1.0289	1.12543e-12	6.38142e-10	1.44035e-10	1.41057e-07	0.450593	0.733158	1.36533e-08	2.72228e-06	DOWN
chr12:12878850-12982915	ENST00000358007	ENSG00000213782	DDX47	12	protein_coding	11.868	5.66302	11.8822	-1.06743	0.00172655	-1.06916	1.14611e-12	6.38228e-10	2.18211e-09	6.50222e-07	0.885412	0.961279	1.53743e-08	2.93094e-06	DOWN
chr10:180404-300577	ENST00000381607	ENSG00000015171	ZMYND11	19	protein_coding	6.63333	3.10601	6.7158	-1.09467	0.0178259	-1.1125	1.13122e-12	6.38228e-10	3.35116e-09	8.41377e-07	0.867938	0.954415	1.83376e-09	8.16947e-07	DOWN
chr20:62289162-62374858	ENST00000480139	ENSG00000203896	LIME1	11	processed_transcript	5.7453	1.46307	5.75106	-1.97338	0.0014456	-1.97483	1.14821e-12	6.38228e-10	1.60767e-10	1.47927e-07	0.730998	0.89446	1.39755e-08	2.76053e-06	DOWN
chr7:44836278-44864163	ENST00000468812	ENSG00000196262	PPIA	9	protein_coding	23.1523	11.3666	23.0626	-1.02635	-0.00559724	-1.02076	1.16928e-12	6.4388e-10	2.65874e-09	7.35578e-07	0.851086	0.947965	1.0926e-08	2.40457e-06	DOWN
chr4:25314406-25372005	ENST00000302874	ENSG00000168228	ZCCHC4	5	protein_coding	2.42835	1.04472	2.44731	-1.21685	0.0112241	-1.22808	1.24232e-12	6.73312e-10	7.23182e-09	1.34863e-06	0.815926	0.933108	2.71935e-10	3.26858e-07	DOWN
chr5:34905368-34926101	ENST00000336767	ENSG00000113460	BRIX1	5	protein_coding	3.29893	1.55662	3.52286	-1.08358	0.0947479	-1.17833	1.24833e-12	6.74437e-10	2.62972e-09	7.32263e-07	0.427293	0.7167	1.07232e-09	6.27376e-07	DOWN
chr7:99775185-99869855	ENST00000317271	ENSG00000213413	PVRIG	2	protein_coding	3.46423	1.43858	3.90585	-1.26789	0.1731	-1.44099	1.29469e-12	6.92947e-10	2.37164e-09	6.87136e-07	0.260326	0.644003	2.21143e-09	8.86026e-07	DOWN
chr14:94517265-94547591	ENST00000555324	ENSG00000089737	DDX24	8	retained_intron	14.123	7.9005	17.2738	-0.838026	0.290543	-1.12857	1.39936e-12	7.31914e-10	7.48803e-08	6.69988e-06	0.0154964	0.644003	2.60305e-11	1.16094e-07	DOWN
chr7:141229002-141401953	ENST00000355413	ENSG00000006530	AGK	11	protein_coding	8.75991	4.40778	9.09002	-0.990862	0.0533669	-1.04423	1.43804e-12	7.36801e-10	6.4575e-09	1.25598e-06	0.619769	0.836579	6.4516e-09	1.71489e-06	DOWN
chr1:203734303-203745361	ENST00000442561	ENSG00000122188	LAX1	3	protein_coding	6.6314	3.26096	7.2982	-1.02402	0.138228	-1.16224	1.43216e-12	7.36801e-10	1.63455e-08	2.27537e-06	0.188967	0.644003	1.85278e-09	8.19859e-07	DOWN
chr15:38780303-38857776	ENST00000560231	ENSG00000259326	RP11-102L12.2	1	antisense	8.03008	3.93019	8.88083	-1.03082	0.14528	-1.1761	1.42974e-12	7.36801e-10	4.47624e-08	4.6358e-06	0.123252	0.644003	1.4265e-09	7.25257e-07	DOWN
chr11:118209668-118213459	ENST00000300692	ENSG00000167286	CD3D	5	protein_coding	40.5819	16.137	41.8813	-1.33047	0.0454723	-1.37594	1.4665e-12	7.43228e-10	6.57148e-09	1.2693e-06	0.745016	0.901173	3.37628e-09	1.1649e-06	DOWN
chr17:16454700-16472520	ENST00000395825	ENSG00000141040	ZNF287	6	protein_coding	1.60502	0.701459	1.77302	-1.19416	0.143618	-1.33777	1.50408e-12	7.60035e-10	3.70607e-08	4.01704e-06	0.162971	0.644003	1.67473e-10	2.62806e-07	DOWN
chr8:127564686-127725660	ENST00000304916	ENSG00000168672	FAM84B	2	protein_coding	3.84516	1.93101	4.32042	-0.993688	0.168129	-1.16182	1.51317e-12	7.60984e-10	2.02405e-08	2.61742e-06	0.103305	0.644003	1.76001e-09	8.05853e-07	DOWN
chr8:126934551-126963493	ENST00000500989	ENSG00000245164	LINC00861	4	lincRNA	32.0484	15.3968	36.7947	-1.05762	0.199245	-1.25686	1.52344e-12	7.63082e-10	6.8355e-08	6.28164e-06	0.0539159	0.644003	2.05134e-09	8.70666e-07	DOWN
chr19:544033-549919	ENST00000264553	ENSG00000197540	GZMM	2	protein_coding	49.3743	18.1488	47.3628	-1.44388	-0.0600076	-1.38388	1.60489e-12	7.86083e-10	5.86447e-10	3.06902e-07	0.45098	0.733391	3.06876e-08	4.40752e-06	DOWN
chr2:213446080-214017151	ENST00000457361	ENSG00000030419	IKZF2	17	protein_coding	11.2523	4.38968	11.5671	-1.35803	0.0398103	-1.39784	1.67481e-12	8.17455e-10	2.3615e-09	6.85801e-07	0.765699	0.910953	7.0205e-10	5.07105e-07	DOWN
chr19:17970684-17974962	ENST00000599870	ENSG00000105640	RPL18A	7	protein_coding	1.99526	0.907199	2.15684	-1.13709	0.11234	-1.24943	1.74496e-12	8.37895e-10	1.54326e-08	2.18579e-06	0.279966	0.644003	5.60267e-10	4.69966e-07	DOWN
chr17:37921197-38020441	ENST00000346872	ENSG00000161405	IKZF3	16	protein_coding	19.2521	10.0266	22.2206	-0.941177	0.206884	-1.14806	1.7718e-12	8.47933e-10	3.61379e-08	3.93997e-06	0.05699	0.644003	1.83108e-09	8.16947e-07	DOWN
chr1:184020810-184043346	ENST00000361641	ENSG00000198860	TSEN15	7	protein_coding	7.14764	3.16509	6.41723	-1.17522	-0.155514	-1.0197	1.80677e-12	8.62265e-10	1.3972e-10	1.40841e-07	0.105815	0.644003	8.68629e-08	8.82046e-06	DOWN
chr14:103995520-104003410	ENST00000389749	ENSG00000166166	TRMT61A	2	protein_coding	2.72864	1.44038	2.89297	-0.921736	0.0843688	-1.0061	1.81842e-12	8.6542e-10	4.63441e-09	1.02931e-06	0.391158	0.690504	1.63236e-09	7.76429e-07	DOWN
chr9:20341662-20622542	ENST00000355930	ENSG00000171843	MLLT3	10	protein_coding	2.68533	1.24636	3.33213	-1.10738	0.311348	-1.41873	1.83739e-12	8.67243e-10	2.93677e-07	1.80202e-05	0.0104339	0.644003	7.77262e-11	1.75638e-07	DOWN
chr20:35624751-35725581	ENST00000373664	ENSG00000080839	RBL1	4	protein_coding	3.84745	1.92282	3.87412	-1.00068	0.00996514	-1.01064	1.83128e-12	8.67243e-10	5.06585e-09	1.0807e-06	0.938443	0.980466	7.62969e-09	1.921e-06	DOWN
chr3:127770483-128127485	ENST00000322623	ENSG00000175792	RUVBL1	9	protein_coding	9.85769	4.58655	10.7425	-1.10384	0.124009	-1.22785	1.85119e-12	8.69047e-10	2.33092e-08	2.86177e-06	0.246904	0.644003	3.14406e-09	1.10321e-06	DOWN
chr15:38780303-38857776	ENST00000557875	ENSG00000172575	RASGRP1	13	nonsense_mediated_decay	2.87555	1.20196	3.09339	-1.25845	0.10535	-1.3638	1.85639e-12	8.69047e-10	1.94617e-09	6.03637e-07	0.457396	0.737388	3.59877e-10	3.74179e-07	DOWN
chr2:127805602-127864931	ENST00000409400	ENSG00000136717	BIN1	14	protein_coding	11.4717	5.12146	10.8126	-1.16345	-0.0853603	-1.07809	1.86742e-12	8.69473e-10	8.00303e-10	3.65068e-07	0.368156	0.672903	2.22192e-08	3.62209e-06	DOWN
chr12:47469489-47630443	ENST00000500365	ENSG00000247774	PCED1B-AS1	11	retained_intron	7.05298	3.44122	8.46873	-1.03531	0.263913	-1.29922	1.88393e-12	8.7236e-10	7.12881e-08	6.46706e-06	0.0256292	0.644003	1.03932e-09	6.18042e-07	DOWN
chr14:99635623-99737861	ENST00000345514	ENSG00000127152	BCL11B	3	protein_coding	14.8769	6.85665	17.4513	-1.1175	0.230263	-1.34776	1.91835e-12	8.78895e-10	1.69683e-07	1.20813e-05	0.0299247	0.644003	9.28576e-10	5.79845e-07	DOWN
chr18:60790578-60987361	ENST00000398117	ENSG00000171791	BCL2	5	protein_coding	16.277	7.59137	17.5463	-1.1004	0.108333	-1.20873	1.94876e-12	8.88091e-10	1.83442e-08	2.4478e-06	0.314033	0.644003	1.55613e-09	7.50497e-07	DOWN
chrX:118749686-118827333	ENST00000360156	ENSG00000125354	SEPT6	11	protein_coding	10.1009	5.40054	12.3579	-0.903313	0.290941	-1.19425	1.95669e-12	8.89346e-10	1.6138e-07	1.16791e-05	0.00836685	0.644003	6.55221e-10	4.93536e-07	DOWN
chr1:26605666-26647014	ENST00000492808	ENSG00000169442	CD52	3	processed_transcript	9.13315	4.29483	9.9929	-1.08851	0.129791	-1.2183	2.10732e-12	9.40396e-10	2.85187e-08	3.3028e-06	0.222139	0.644003	2.06134e-09	8.70666e-07	DOWN
chr17:72199720-72209481	ENST00000439590	ENSG00000172809	RPL38	8	protein_coding	209.684	103.566	219.834	-1.01766	0.0682012	-1.08587	2.24374e-12	9.84471e-10	1.50802e-08	2.15293e-06	0.468066	0.744535	1.52664e-09	7.49946e-07	DOWN
chr10:112257595-112271302	ENST00000369583	ENSG00000138166	DUSP5	2	protein_coding	5.19548	2.16754	4.95228	-1.2612	-0.069166	-1.19203	2.31956e-12	1.00397e-09	1.22091e-09	4.56073e-07	0.44692	0.730479	2.45011e-08	3.88437e-06	DOWN
chr18:21572736-21715574	ENST00000317571	ENSG00000168234	TTC39C	10	protein_coding	7.42775	3.24562	7.09198	-1.19443	-0.0667364	-1.12769	2.43763e-12	1.04426e-09	4.08596e-09	9.56995e-07	0.434708	0.721948	3.61712e-08	4.88093e-06	DOWN
chr1:93297581-93307481	ENST00000461952	ENSG00000122406	RPL5	5	retained_intron	6.72734	3.42458	6.99745	-0.97411	0.0567931	-1.0309	2.4434e-12	1.04426e-09	1.31103e-09	4.74191e-07	0.752605	0.904537	1.59175e-08	2.99407e-06	DOWN
chr11:128328655-128457453	ENST00000345075	ENSG00000134954	ETS1	10	protein_coding	45.2202	22.9913	50.2704	-0.975878	0.152745	-1.12862	2.46908e-12	1.05262e-09	4.05311e-08	4.32601e-06	0.147651	0.644003	9.26298e-10	5.79845e-07	DOWN
chr2:213446080-214017151	ENST00000484040	ENSG00000030419	IKZF2	17	retained_intron	3.40433	1.38115	3.62122	-1.3015	0.0891076	-1.39061	2.5591e-12	1.07796e-09	2.18725e-09	6.50597e-07	0.567086	0.80683	2.4072e-09	9.42189e-07	DOWN
chr10:111756125-111895323	ENST00000473669	ENSG00000148700	ADD3	20	processed_transcript	6.76962	2.92828	6.61633	-1.20902	-0.0330446	-1.17598	2.58002e-12	1.07846e-09	1.31063e-10	1.35483e-07	0.658586	0.858064	7.7682e-09	1.93324e-06	DOWN
chr13:75858807-76056250	ENST00000377625	ENSG00000136111	TBC1D4	8	protein_coding	11.5392	5.34108	12.7656	-1.11134	0.145719	-1.25706	2.64597e-12	1.0886e-09	1.28874e-08	1.97094e-06	0.268	0.644003	2.73293e-09	1.00303e-06	DOWN
chr1:24829386-24882515	ENST00000374395	ENSG00000117602	RCAN3	7	protein_coding	18.4327	8.52402	20.4157	-1.11266	0.14741	-1.26007	2.79707e-12	1.13274e-09	7.11707e-08	6.46341e-06	0.154162	0.644003	1.6768e-09	7.87203e-07	DOWN
chrX:16804549-16888537	ENST00000380087	ENSG00000102054	RBBP7	12	protein_coding	11.3666	5.39878	10.7463	-1.0741	-0.0809646	-0.993136	2.79565e-12	1.13274e-09	3.68997e-10	2.28021e-07	0.34789	0.657346	3.38638e-08	4.68732e-06	DOWN
chr7:141229002-141401953	ENST00000536163	ENSG00000257093	KIAA1147	2	protein_coding	21.9081	11.512	24.1619	-0.928334	0.141267	-1.0696	2.81409e-12	1.13493e-09	4.49394e-08	4.64838e-06	0.142502	0.644003	3.45881e-09	1.18184e-06	DOWN
chr2:32853098-33046118	ENST00000317907	ENSG00000018699	TTC27	6	protein_coding	6.90495	3.33878	7.13236	-1.04831	0.046747	-1.09506	2.93958e-12	1.18e-09	2.05652e-09	6.17191e-07	0.863493	0.952571	2.92654e-08	4.29852e-06	DOWN
chr1:167399876-167487847	ENST00000392122	ENSG00000198821	CD247	7	protein_coding	66.5512	27.2624	62.0411	-1.28755	-0.101241	-1.18631	2.96616e-12	1.18747e-09	2.49056e-09	7.10528e-07	0.381949	0.683531	2.63995e-08	4.04899e-06	DOWN
chr11:47738071-47788995	ENST00000534003	ENSG00000109920	FNBP4	16	processed_transcript	16.1339	8.64287	17.2901	-0.900512	0.0998535	-1.00037	3.01175e-12	1.20056e-09	4.50613e-08	4.65524e-06	0.235622	0.644003	4.51512e-09	1.40664e-06	DOWN
chr11:64011955-64016966	ENST00000309318	ENSG00000173457	PPP1R14B	3	protein_coding	8.20445	4.13067	8.55582	-0.990031	0.0604997	-1.05053	3.11484e-12	1.22452e-09	3.5616e-08	3.90231e-06	0.442706	0.727546	9.66617e-10	5.9088e-07	DOWN
chr5:74323288-74326724	ENST00000322348	ENSG00000176928	GCNT4	1	protein_coding	7.80167	3.50271	8.66295	-1.15531	0.151075	-1.30638	3.10107e-12	1.22452e-09	1.7683e-08	2.39197e-06	0.249589	0.644003	2.17983e-09	8.81702e-07	DOWN
chr1:162531322-162569627	ENST00000367926	ENSG00000117143	UAP1	7	protein_coding	6.88746	3.42134	6.51298	-1.00941	-0.0806531	-0.928757	3.09813e-12	1.22452e-09	4.95652e-10	2.72466e-07	0.36363	0.669478	2.60085e-08	4.01536e-06	DOWN
chr16:22308729-22346424	ENST00000299853	ENSG00000058600	POLR3E	18	protein_coding	2.81503	1.50991	3.28173	-0.898686	0.221307	-1.11999	3.31905e-12	1.28721e-09	7.23074e-08	6.53475e-06	0.0317226	0.644003	9.17401e-10	5.79845e-07	DOWN
chr4:142944312-143768585	ENST00000513000	ENSG00000109452	INPP4B	23	protein_coding	14.4817	5.81984	14.3343	-1.31518	-0.0147613	-1.30042	3.33564e-12	1.28783e-09	3.64009e-09	8.92509e-07	0.912392	0.97081	4.09457e-09	1.32817e-06	DOWN
chr5:111478137-111755013	ENST00000413221	ENSG00000224032	EPB41L4A-AS1	4	lincRNA	3.83131	2.07374	4.16738	-0.885605	0.121301	-1.00691	3.40446e-12	1.2998e-09	7.71378e-09	1.40564e-06	0.248995	0.644003	1.48053e-09	7.40168e-07	DOWN
chr2:98108977-98206428	ENST00000443455	ENSG00000196912	ANKRD36B	9	processed_transcript	7.66723	3.37212	8.74589	-1.18505	0.1899	-1.37495	3.3973e-12	1.2998e-09	7.17472e-08	6.50519e-06	0.115123	0.644003	6.1956e-10	4.83879e-07	DOWN
chr15:60771376-61521518	ENST00000449337	ENSG00000069667	RORA	14	protein_coding	6.14321	2.51065	6.54004	-1.29093	0.0903055	-1.38124	3.44558e-12	1.30968e-09	4.51948e-09	1.00826e-06	0.623904	0.839058	9.16452e-09	2.15123e-06	DOWN
chr12:56732662-56734193	ENST00000228534	ENSG00000110944	IL23A	1	protein_coding	3.25884	1.28499	3.43067	-1.34261	0.0741311	-1.41674	3.47935e-12	1.31669e-09	4.95117e-09	1.06542e-06	0.580819	0.814669	1.08321e-09	6.27376e-07	DOWN
chr2:237968076-238009109	ENST00000354371	ENSG00000198612	COPS8	8	protein_coding	3.3675	1.71674	3.6356	-0.972001	0.110519	-1.08252	3.53948e-12	1.32485e-09	5.07819e-09	1.08195e-06	0.340168	0.651337	9.30609e-10	5.79845e-07	DOWN
chr3:16306705-16555533	ENST00000285083	ENSG00000154814	OXNAD1	9	protein_coding	37.6025	17.8538	44.8483	-1.0746	0.254223	-1.32882	3.56788e-12	1.32969e-09	1.17275e-08	1.8458e-06	0.101619	0.644003	1.28566e-09	6.85193e-07	DOWN
chr17:27046410-27070473	ENST00000394935	ENSG00000198242	RPL23A	9	protein_coding	341.333	153.102	344.096	-1.15668	0.0116325	-1.16832	3.63427e-12	1.34285e-09	6.72924e-09	1.28937e-06	0.873193	0.956468	4.54518e-08	5.69283e-06	DOWN
chr12:39943834-40013553	ENST00000308666	ENSG00000173208	ABCD2	1	protein_coding	8.25741	3.49305	8.85051	-1.2412	0.100071	-1.34127	3.71115e-12	1.36824e-09	5.29768e-10	2.85264e-07	0.675688	0.866828	5.83944e-09	1.61282e-06	DOWN
chr11:67202980-67211292	ENST00000326294	ENSG00000213402	PTPRCAP	1	protein_coding	27.2551	13.441	27.0022	-1.01989	-0.0134493	-1.00644	3.87035e-12	1.41179e-09	5.45209e-09	1.13279e-06	0.751641	0.90408	3.91236e-08	5.12014e-06	DOWN
chr3:100053544-100075710	ENST00000465368	ENSG00000114021	NIT2	7	retained_intron	4.90544	2.41707	5.5591	-1.02112	0.180466	-1.20159	3.87876e-12	1.41186e-09	8.56325e-08	7.34274e-06	0.0825679	0.644003	1.501e-09	7.46003e-07	DOWN
chr10:93683525-93790082	ENST00000544642	ENSG00000095564	BTAF1	4	protein_coding	2.91704	1.45949	3.38605	-0.999039	0.215099	-1.21414	3.89724e-12	1.4126e-09	4.57045e-10	2.5886e-07	0.145883	0.644003	2.56739e-09	9.71242e-07	DOWN
chr7:142326362-142327046	ENST00000390393	ENSG00000211746	TRBV19	1	TR_V_gene	7.33704	2.53036	8.5855	-1.53585	0.226703	-1.76256	3.90647e-12	1.41297e-09	1.05457e-08	1.71127e-06	0.229182	0.644003	2.41322e-09	9.42367e-07	DOWN
chr3:108541544-108573852	ENST00000295756	ENSG00000163519	TRAT1	5	protein_coding	22.9192	8.54117	22.9922	-1.42405	0.00458782	-1.42864	3.9162e-12	1.41351e-09	3.14665e-09	8.14453e-07	0.981048	0.994074	5.44949e-09	1.556e-06	DOWN
chr12:6548166-6580153	ENST00000266557	ENSG00000139193	CD27	2	protein_coding	8.01561	3.58789	9.65521	-1.15968	0.268495	-1.42817	3.93798e-12	1.41839e-09	1.77036e-07	1.24362e-05	0.0375261	0.644003	3.71981e-10	3.82077e-07	DOWN
chr6:57179602-57513375	ENST00000607273	ENSG00000146143	PRIM2	8	protein_coding	4.90993	2.51176	5.1177	-0.967004	0.0597924	-1.0268	3.96113e-12	1.42375e-09	2.03445e-09	6.16717e-07	0.719766	0.889385	2.80732e-08	4.21071e-06	DOWN
chr9:37485931-37503694	ENST00000377798	ENSG00000137054	POLR1E	3	protein_coding	6.88552	3.19674	6.88114	-1.10697	-0.000917701	-1.10605	3.98554e-12	1.42953e-09	3.1042e-09	8.09723e-07	0.789911	0.921778	5.02821e-08	6.00122e-06	DOWN
chr15:40861498-40866659	ENST00000315616	ENSG00000166133	RPUSD2	2	protein_coding	3.09271	1.53969	3.47323	-1.00623	0.167407	-1.17363	4.11701e-12	1.46318e-09	3.60057e-09	8.85413e-07	0.196875	0.644003	5.50177e-09	1.55796e-06	DOWN
chr16:4475805-4506776	ENST00000355296	ENSG00000103423	DNAJA3	14	protein_coding	6.6774	3.5195	7.3307	-0.923916	0.134664	-1.05858	4.19002e-12	1.47319e-09	8.3542e-08	7.2244e-06	0.12123	0.644003	4.06173e-09	1.3238e-06	DOWN
chr6:26216427-26216872	ENST00000244601	ENSG00000187990	HIST1H2BG	1	protein_coding	38.9019	17.8795	38.8919	-1.12153	-0.000369048	-1.12116	4.26052e-12	1.49081e-09	7.06547e-10	3.41969e-07	0.732078	0.894852	5.01074e-08	5.98878e-06	DOWN
chr8:22298331-22433301	ENST00000240139	ENSG00000120910	PPP3CC	8	protein_coding	9.5489	4.85327	9.81391	-0.976376	0.0394945	-1.01587	4.30004e-12	1.50158e-09	3.65923e-09	8.94582e-07	0.806206	0.929039	1.11261e-08	2.43044e-06	DOWN
chr3:40498782-40503861	ENST00000338970	ENSG00000188846	RPL14	9	protein_coding	220.795	109.234	222.172	-1.01529	0.00896886	-1.02426	4.47032e-12	1.54845e-09	5.23744e-09	1.10342e-06	0.973577	0.992093	1.57086e-08	2.97902e-06	DOWN
chr14:75230068-75330537	ENST00000546901	ENSG00000119596	YLPM1	9	processed_transcript	5.03675	2.87666	6.01629	-0.8081	0.256381	-1.06448	4.544e-12	1.56765e-09	3.30071e-07	1.96429e-05	0.0138401	0.644003	1.33448e-10	2.25868e-07	DOWN
chr12:4357930-4414516	ENST00000261254	ENSG00000118971	CCND2	4	protein_coding	27.4213	13.4209	29.1148	-1.03081	0.0864542	-1.11727	4.67461e-12	1.57583e-09	3.38745e-08	3.76427e-06	0.417026	0.709255	8.47299e-09	2.0311e-06	DOWN
chr9:139221931-139268133	ENST00000371738	ENSG00000213221	DNLZ	2	protein_coding	6.84445	3.32525	7.25063	-1.04147	0.0831724	-1.12465	4.78984e-12	1.59792e-09	2.74967e-08	3.22646e-06	0.394034	0.69246	3.52759e-10	3.71335e-07	DOWN
chr10:124134211-124191867	ENST00000481451	ENSG00000107679	PLEKHA1	9	retained_intron	4.39837	2.18403	4.77799	-1.00997	0.119434	-1.12941	4.81218e-12	1.60226e-09	2.19241e-08	2.75753e-06	0.272808	0.644003	9.74432e-09	2.23146e-06	DOWN
chr3:160801670-160971320	ENST00000472947	ENSG00000169251	NMD3	10	protein_coding	1.05514	0.553087	1.26085	-0.931861	0.256962	-1.18882	5.00342e-12	1.64995e-09	4.89456e-08	4.95264e-06	0.0220546	0.644003	7.35506e-10	5.15091e-07	DOWN
chr1:151043053-151098018	ENST00000368916	ENSG00000143458	GABPB2	7	protein_coding	3.10059	1.59829	3.66258	-0.95601	0.240317	-1.19633	5.15204e-12	1.68494e-09	2.74551e-09	7.52364e-07	0.0899586	0.644003	3.02287e-10	3.37046e-07	DOWN
chr9:123664670-123691451	ENST00000373887	ENSG00000056558	TRAF1	3	protein_coding	8.29501	4.17362	9.26585	-0.990944	0.159681	-1.15063	5.2802e-12	1.70955e-09	1.19411e-07	9.35313e-06	0.102243	0.644003	2.53775e-09	9.62175e-07	DOWN
chr6:52535906-52551386	ENST00000211314	ENSG00000096092	TMEM14A	1	protein_coding	4.44335	1.79699	3.92357	-1.30607	-0.179481	-1.12658	5.42979e-12	1.74369e-09	7.64019e-11	9.93248e-08	0.154443	0.644003	4.61704e-08	5.74513e-06	DOWN
chr6:5261276-5771813	ENST00000274680	ENSG00000145982	FARS2	4	protein_coding	15.2217	7.58449	15.8693	-1.005	0.0601121	-1.06512	5.53723e-12	1.76828e-09	3.12945e-08	3.55784e-06	0.546784	0.794817	1.08773e-08	2.39722e-06	DOWN
chr8:87345502-87777251	ENST00000265428	ENSG00000123124	WWP1	13	protein_coding	5.09645	1.71739	5.68862	-1.56928	0.158585	-1.72786	5.60072e-12	1.77864e-09	2.72018e-08	3.20571e-06	0.304252	0.644003	9.8778e-10	5.92491e-07	DOWN
chr18:77794345-77854968	ENST00000306735	ENSG00000101546	RBFA	5	protein_coding	3.34713	1.78189	3.63988	-0.909519	0.120963	-1.03048	6.03858e-12	1.89829e-09	4.8567e-08	4.92624e-06	0.192859	0.644003	3.09172e-09	1.08968e-06	DOWN
chr3:16306705-16555533	ENST00000606098	ENSG00000154814	OXNAD1	9	protein_coding	8.28486	4.05841	9.17348	-1.02956	0.146991	-1.17655	6.03898e-12	1.89829e-09	1.86551e-07	1.29414e-05	0.128025	0.644003	3.94361e-10	3.95477e-07	DOWN
chr3:111011565-111384597	ENST00000283285	ENSG00000153283	CD96	7	protein_coding	9.97176	4.26771	9.98128	-1.22439	0.00137639	-1.22576	6.08298e-12	1.90018e-09	1.7359e-09	5.6769e-07	0.890062	0.962772	1.37049e-08	2.72615e-06	DOWN
chr22:31500757-31516055	ENST00000400299	ENSG00000198832	SELM	9	protein_coding	3.81937	1.63186	4.31644	-1.22682	0.176509	-1.40333	6.41437e-12	1.97497e-09	4.25541e-08	4.48412e-06	0.170378	0.644003	1.8735e-10	2.78523e-07	DOWN
chr5:80243515-80597379	ENST00000265080	ENSG00000113319	RASGRF2	5	protein_coding	3.5313	1.61588	4.15984	-1.12788	0.236326	-1.3642	6.44166e-12	1.97983e-09	2.66851e-07	1.6712e-05	0.0519228	0.644003	1.06366e-10	2.00202e-07	DOWN
chr3:66119284-66551687	ENST00000354883	ENSG00000144741	SLC25A26	7	protein_coding	2.98851	1.46738	3.24544	-1.02618	0.118987	-1.14517	6.53716e-12	1.99365e-09	4.48964e-08	4.64681e-06	0.248265	0.644003	1.23179e-09	6.66967e-07	DOWN
chr6:143771943-143832827	ENST00000367591	ENSG00000034693	PEX3	3	protein_coding	4.354	2.09307	4.62674	-1.05672	0.0876545	-1.14437	6.52443e-12	1.99365e-09	1.38132e-09	4.8597e-07	0.62093	0.837316	1.8435e-08	3.25045e-06	DOWN
chr5:35852796-35879705	ENST00000303115	ENSG00000168685	IL7R	11	protein_coding	192.156	92.9342	212.586	-1.048	0.145772	-1.19377	6.75272e-12	2.04976e-09	5.90414e-08	5.69546e-06	0.210453	0.644003	2.59616e-09	9.78815e-07	DOWN
chr12:9817564-9848823	ENST00000396690	ENSG00000213443	RP11-75L1.2	1	processed_pseudogene	37.7026	18.8356	38.3915	-1.0012	0.0261227	-1.02732	6.9056e-12	2.08512e-09	2.11253e-09	6.3061e-07	0.982433	0.994559	3.28094e-08	4.59543e-06	DOWN
chr8:6261071-6565730	ENST00000344683	ENSG00000147316	MCPH1	7	protein_coding	6.48046	3.38936	6.81569	-0.935084	0.0727637	-1.00785	6.93553e-12	2.08682e-09	2.58896e-09	7.27596e-07	0.598877	0.825014	6.4557e-09	1.71489e-06	DOWN
chr14:64854748-65009955	ENST00000320636	ENSG00000179841	AKAP5	2	protein_coding	2.78332	1.35869	2.92215	-1.03459	0.0702249	-1.10482	7.00517e-12	2.10041e-09	3.33718e-08	3.72572e-06	0.454139	0.735368	1.36739e-09	7.10867e-07	DOWN
chr19:52359054-52408293	ENST00000354957	ENSG00000198093	ZNF649	7	protein_coding	4.81541	2.77573	5.55494	-0.79479	0.206113	-1.0009	7.02045e-12	2.10133e-09	8.19033e-08	7.14367e-06	0.0412154	0.644003	1.43198e-09	7.25257e-07	DOWN
chr2:120517206-120741394	ENST00000263708	ENSG00000088179	PTPN4	13	protein_coding	22.2004	10.9426	21.2428	-1.02063	-0.0636101	-0.95702	7.30312e-12	2.1496e-09	6.18541e-10	3.18718e-07	0.4296	0.718451	5.65424e-08	6.52771e-06	DOWN
chr1:180199420-180472089	ENST00000367595	ENSG00000135847	ACBD6	3	protein_coding	15.126	7.57459	15.2168	-0.997792	0.00863712	-1.00643	7.35035e-12	2.1496e-09	6.09767e-09	1.20988e-06	0.942962	0.981954	7.69049e-09	1.92125e-06	DOWN
chr20:1609797-1638425	ENST00000456177	ENSG00000237914	RP11-77C3.3	2	antisense	2.51901	1.13288	3.11931	-1.15286	0.308372	-1.46123	7.3163e-12	2.1496e-09	5.68151e-07	2.95023e-05	0.0168461	0.644003	1.96912e-10	2.8289e-07	DOWN
chr2:96514586-96657541	ENST00000528268	ENSG00000174501	ANKRD36C	8	nonsense_mediated_decay	9.45445	4.68195	9.40143	-1.01388	-0.00811339	-1.00577	7.32813e-12	2.1496e-09	4.62111e-10	2.60562e-07	0.682963	0.870446	7.06475e-08	7.63552e-06	DOWN
chr4:151185593-151936879	ENST00000507224	ENSG00000198589	LRBA	14	protein_coding	23.3294	12.1179	25.2411	-0.945017	0.113622	-1.05864	7.48285e-12	2.17899e-09	9.19237e-09	1.55967e-06	0.409907	0.704549	1.95857e-08	3.36648e-06	DOWN
chr17:62073430-62097994	ENST00000579788	ENSG00000108622	ICAM2	16	protein_coding	22.5259	10.1183	21.5621	-1.15462	-0.0630848	-1.09154	8.041e-12	2.28725e-09	3.07044e-09	8.05676e-07	0.427934	0.717158	8.34511e-08	8.5872e-06	DOWN
chr12:107385141-107517092	ENST00000008527	ENSG00000008405	CRY1	5	protein_coding	2.40642	1.2022	2.30986	-1.00121	-0.0590816	-0.942133	8.16101e-12	2.31755e-09	1.23693e-08	1.91442e-06	0.560452	0.803062	1.39157e-08	2.75515e-06	DOWN
chr22:20301798-20307603	ENST00000248879	ENSG00000128185	DGCR6L	3	protein_coding	11.0257	5.69107	11.3895	-0.954103	0.0468327	-1.00094	8.34289e-12	2.34978e-09	2.213e-08	2.77809e-06	0.627239	0.84095	7.18824e-09	1.85426e-06	DOWN
chr1:236681299-236767804	ENST00000366582	ENSG00000119285	HEATR1	5	protein_coding	10.163	5.27448	10.5829	-0.946226	0.0584143	-1.00464	8.64296e-12	2.42238e-09	2.1163e-08	2.71159e-06	0.62201	0.837908	3.30172e-08	4.61402e-06	DOWN
chr4:48068409-48136273	ENST00000264316	ENSG00000074966	TXK	6	protein_coding	18.878	8.76063	19.1433	-1.1076	0.0201325	-1.12773	8.73037e-12	2.44115e-09	4.97376e-09	1.06673e-06	0.918009	0.972756	8.14071e-09	1.97755e-06	DOWN
chr1:762987-794826	ENST00000415295	ENSG00000228794	LINC01128	11	lincRNA	2.18474	0.926194	2.39433	-1.23808	0.132158	-1.37024	8.75253e-12	2.44115e-09	1.37279e-08	2.04896e-06	0.331284	0.645377	2.1471e-09	8.8107e-07	DOWN
chr12:54624723-54745633	ENST00000547566	ENSG00000135486	HNRNPA1	14	nonsense_mediated_decay	94.9081	40.1177	88.0566	-1.24229	-0.1081	-1.13419	8.78797e-12	2.44706e-09	2.64521e-10	1.97757e-07	0.187946	0.644003	3.21048e-07	2.15677e-05	DOWN
chr7:143078172-143220542	ENST00000275815	ENSG00000146904	EPHA1	7	protein_coding	1.6844	0.702534	2.20267	-1.26159	0.38702	-1.64861	8.93783e-12	2.47674e-09	3.44515e-07	2.02577e-05	0.0144301	0.644003	6.62729e-11	1.60454e-07	DOWN
chr18:21572736-21715574	ENST00000540918	ENSG00000168234	TTC39C	10	protein_coding	6.88248	3.38556	7.42933	-1.02353	0.110304	-1.13384	9.11731e-12	2.50427e-09	1.01134e-07	8.30979e-06	0.23566	0.644003	7.30388e-09	1.87837e-06	DOWN
chr11:102188214-102210134	ENST00000263464	ENSG00000023445	BIRC3	6	protein_coding	40.158	17.4464	39.396	-1.20276	-0.027641	-1.17512	9.41661e-12	2.54778e-09	6.09534e-09	1.20988e-06	0.785793	0.91997	1.68128e-08	3.09718e-06	DOWN
chr1:154298028-154323783	ENST00000368487	ENSG00000143515	ATP8B2	7	protein_coding	1.77827	0.866756	2.21483	-1.03678	0.316716	-1.3535	9.61669e-12	2.59782e-09	4.86513e-07	2.61552e-05	0.013614	0.644003	1.5873e-10	2.53786e-07	DOWN
chr2:241938254-242041747	ENST00000496878	ENSG00000122085	MTERFD2	21	retained_intron	3.30315	1.71007	3.58195	-0.949791	0.116902	-1.06669	9.76429e-12	2.62943e-09	8.31406e-08	7.20234e-06	0.231787	0.644003	1.00421e-10	1.97592e-07	DOWN
chr17:33570054-33600674	ENST00000299977	ENSG00000166750	SLFN5	3	protein_coding	24.1609	12.6827	26.3862	-0.929819	0.12711	-1.05693	9.78147e-12	2.62993e-09	1.16321e-07	9.19281e-06	0.175785	0.644003	6.11902e-09	1.66726e-06	DOWN
chr2:173292081-173489823	ENST00000264107	ENSG00000091409	ITGA6	14	protein_coding	12.1786	6.73737	14.4902	-0.854089	0.250726	-1.10482	9.88545e-12	2.64547e-09	3.21484e-07	1.92688e-05	0.0289496	0.644003	1.55741e-10	2.51611e-07	DOWN
chr3:111011565-111384597	ENST00000352690	ENSG00000153283	CD96	7	protein_coding	5.93865	3.06604	8.353	-0.95376	0.492159	-1.44592	1.02507e-11	2.70529e-09	9.6192e-07	4.44133e-05	0.000612676	0.644003	4.34777e-09	1.36454e-06	DOWN
chr17:37921197-38020441	ENST00000583368	ENSG00000161405	IKZF3	16	protein_coding	11.6216	5.69507	12.7193	-1.02903	0.130208	-1.15923	1.04368e-11	2.74177e-09	1.41245e-08	2.0766e-06	0.339375	0.650693	6.4339e-09	1.71447e-06	DOWN
chr12:46576845-46663800	ENST00000552197	ENSG00000111371	SLC38A1	10	protein_coding	6.6082	3.30653	7.34131	-0.998941	0.15178	-1.15072	1.05349e-11	2.75491e-09	5.9025e-09	1.19235e-06	0.297259	0.644003	1.08262e-08	2.39219e-06	DOWN
chr2:12857014-12882860	ENST00000155926	ENSG00000071575	TRIB2	4	protein_coding	9.66896	4.76291	10.2521	-1.02152	0.084493	-1.10601	1.10169e-11	2.84715e-09	5.99407e-08	5.75898e-06	0.39983	0.697117	1.04505e-08	2.33043e-06	DOWN
chr12:101673886-101780394	ENST00000261637	ENSG00000120800	UTP20	4	protein_coding	3.9998	2.09873	4.32872	-0.930412	0.114014	-1.04443	1.13259e-11	2.91299e-09	5.55567e-08	5.42118e-06	0.241157	0.644003	1.63506e-08	3.04849e-06	DOWN
chr17:33791267-33864880	ENST00000540082	ENSG00000255987	RP11-1094M14.4	1	processed_pseudogene	24.6319	10.2015	26.4959	-1.27174	0.10524	-1.37698	1.14626e-11	2.93934e-09	8.96083e-08	7.57887e-06	0.349105	0.658206	7.41102e-09	1.89394e-06	DOWN
chr1:53099015-53135355	ENST00000517870	ENSG00000182183	FAM159A	4	protein_coding	2.68158	1.13493	2.87084	-1.24048	0.0983863	-1.33887	1.18956e-11	3.03226e-09	1.16292e-08	1.83378e-06	0.512102	0.773305	8.40372e-09	2.02021e-06	DOWN
chr10:6622380-6633059	ENST00000445427	ENSG00000237943	PRKCQ-AS1	11	lincRNA	16.968	7.55415	18.2802	-1.16748	0.107466	-1.27494	1.26845e-11	3.19543e-09	1.014e-08	1.66781e-06	0.513291	0.774081	8.04886e-09	1.97219e-06	DOWN
chr3:111011565-111384597	ENST00000465428	ENSG00000153283	CD96	7	protein_coding	4.24811	1.37561	4.49887	-1.62675	0.0827444	-1.70949	1.27146e-11	3.19834e-09	2.01159e-09	6.15587e-07	0.820622	0.935092	1.70196e-08	3.11833e-06	DOWN
chr12:54624723-54745633	ENST00000330752	ENSG00000135486	HNRNPA1	14	protein_coding	56.7154	25.0328	56.2471	-1.17992	-0.0119622	-1.16796	1.33632e-11	3.32256e-09	3.88508e-08	4.17593e-06	0.98042	0.993953	2.16079e-08	3.56579e-06	DOWN
chr19:6952510-6990857	ENST00000600751	ENSG00000268758	EMR4P	2	processed_transcript	4.6555	1.07152	6.13359	-2.11928	0.397796	-2.51708	1.34894e-11	3.34427e-09	1.19463e-10	1.28414e-07	0.435486	0.722457	4.49904e-09	1.40421e-06	DOWN
chr10:7200585-7453450	ENST00000361972	ENSG00000198879	SFMBT2	5	protein_coding	5.17233	2.5601	5.17792	-1.01461	0.00155696	-1.01617	1.38738e-11	3.41983e-09	4.78852e-09	1.04426e-06	0.906046	0.968757	2.48998e-08	3.91462e-06	DOWN
chr14:89029252-89259096	ENST00000554922	ENSG00000165521	EML5	9	protein_coding	1.15628	0.618367	1.25268	-0.902956	0.115528	-1.01848	1.43011e-11	3.50198e-09	9.30221e-09	1.57035e-06	0.292093	0.644003	1.75995e-10	2.71157e-07	DOWN
chr12:67663060-67713731	ENST00000540319	ENSG00000111530	CAND1	8	nonsense_mediated_decay	6.13675	3.05111	5.93717	-1.00814	-0.0477005	-0.960439	1.50048e-11	3.6463e-09	4.02029e-11	6.9141e-08	0.415235	0.708123	2.26676e-07	1.6946e-05	DOWN
chr2:85048773-85134132	ENST00000409520	ENSG00000186854	TRABD2A	10	protein_coding	4.52305	1.75133	5.55644	-1.36884	0.296865	-1.66571	1.58303e-11	3.78434e-09	1.27565e-07	9.83352e-06	0.0747627	0.644003	1.09451e-09	6.27376e-07	DOWN
chr20:5917880-5931182	ENST00000203001	ENSG00000089195	TRMT6	5	protein_coding	3.66599	1.83031	3.44948	-1.00212	-0.0878249	-0.914291	1.6088e-11	3.83361e-09	3.00979e-10	2.08278e-07	0.379715	0.681771	3.35372e-08	4.65887e-06	DOWN
chr2:86333304-86369280	ENST00000476215	ENSG00000132300	PTCD3	20	retained_intron	4.64407	2.36539	5.40413	-0.97331	0.218671	-1.19198	1.70842e-11	4.00481e-09	2.70488e-07	1.68893e-05	0.0595372	0.644003	6.32665e-10	4.86285e-07	DOWN
chr17:15879873-16256970	ENST00000585034	ENSG00000108474	PIGL	16	nonsense_mediated_decay	2.53957	1.20495	3.06814	-1.07561	0.272784	-1.34839	1.71411e-11	4.01221e-09	6.06147e-07	3.09853e-05	0.0305083	0.644003	1.80347e-10	2.729e-07	DOWN
chr4:619372-664571	ENST00000496514	ENSG00000133256	PDE6B	12	protein_coding	0.639011	0.222009	0.646046	-1.52522	0.0157949	-1.54102	1.75318e-11	4.07039e-09	5.34715e-09	1.11931e-06	0.873219	0.956477	3.5196e-10	3.71335e-07	DOWN
chr11:102188214-102210134	ENST00000532808	ENSG00000023445	BIRC3	6	protein_coding	10.1788	4.75064	10.6737	-1.09938	0.0684923	-1.16787	1.84552e-11	4.2503e-09	2.03476e-08	2.62924e-06	0.674802	0.866372	2.81416e-08	4.21071e-06	DOWN
chr14:64854748-65009955	ENST00000608382	ENSG00000089775	ZBTB25	4	protein_coding	8.53739	4.5828	9.42626	-0.897567	0.14289	-1.04046	1.89972e-11	4.34601e-09	2.72119e-07	1.69848e-05	0.106579	0.644003	1.03334e-08	2.31039e-06	DOWN
chr7:114562208-114659256	ENST00000393486	ENSG00000135272	MDFIC	7	protein_coding	22.0359	10.6305	21.9629	-1.05164	-0.00478497	-1.04686	1.9032e-11	4.34818e-09	5.77024e-09	1.17699e-06	0.863453	0.952571	3.09225e-08	4.42686e-06	DOWN
chr13:99445740-99738879	ENST00000400228	ENSG00000088387	DOCK9	16	protein_coding	3.95215	2.19101	4.64396	-0.851039	0.232716	-1.08376	1.9437e-11	4.43481e-09	7.87831e-07	3.8098e-05	0.0218603	0.644003	9.4556e-10	5.84378e-07	DOWN
chr11:61447904-61634826	ENST00000305885	ENSG00000168496	FEN1	3	protein_coding	4.12032	2.06004	3.82616	-1.00008	-0.106858	-0.893226	1.96943e-11	4.48756e-09	1.04821e-09	4.19945e-07	0.240172	0.644003	1.34082e-07	1.17279e-05	DOWN
chr3:39448179-39454033	ENST00000475346	ENSG00000168028	RPSA	10	retained_intron	6.61787	3.08785	6.76659	-1.09977	0.0320618	-1.13183	1.98223e-11	4.50477e-09	3.13839e-08	3.56559e-06	0.786422	0.92024	2.26303e-08	3.66667e-06	DOWN
chr17:33762114-33775856	ENST00000533791	ENSG00000154760	SLFN13	12	protein_coding	7.58809	3.61556	7.69182	-1.06952	0.0195883	-1.08911	2.08064e-11	4.67279e-09	4.95604e-09	1.06542e-06	0.907007	0.969037	6.3412e-09	1.6951e-06	DOWN
chr17:48423452-48440499	ENST00000017003	ENSG00000015532	XYLT2	7	protein_coding	2.47794	1.23386	2.37717	-1.00596	-0.0598952	-0.946066	2.11701e-11	4.7236e-09	8.20593e-09	1.46816e-06	0.543674	0.792821	3.50753e-08	4.78525e-06	DOWN
chr14:98391946-98444461	ENST00000554822	ENSG00000246223	C14orf64	6	protein_coding	2.89438	1.30701	3.79434	-1.14698	0.390595	-1.53758	2.14393e-11	4.75894e-09	2.0206e-07	1.36995e-05	0.0187971	0.644003	4.99252e-10	4.42996e-07	DOWN
chr22:20067754-20114878	ENST00000402752	ENSG00000099901	RANBP1	14	protein_coding	6.93669	3.26457	6.5715	-1.08735	-0.0780252	-1.00933	2.15261e-11	4.76775e-09	1.02678e-09	4.19691e-07	0.397193	0.695071	1.07689e-07	1.01603e-05	DOWN
chr1:77554674-77685115	ENST00000370812	ENSG00000142892	PIGK	6	protein_coding	6.40728	3.08798	6.12737	-1.05305	-0.0644423	-0.988608	2.21615e-11	4.87516e-09	8.15684e-10	3.70184e-07	0.521976	0.779704	2.92287e-08	4.29852e-06	DOWN
chr1:111214309-111217655	ENST00000369769	ENSG00000177272	KCNA3	1	protein_coding	15.7402	8.11397	17.8326	-0.955973	0.180061	-1.13603	2.24918e-11	4.93519e-09	1.16021e-07	9.1908e-06	0.1314	0.644003	1.13961e-08	2.46786e-06	DOWN
chr11:60869866-60895324	ENST00000544014	ENSG00000110448	CD5	2	protein_coding	2.42628	0.939061	3.71853	-1.36946	0.615986	-1.98544	2.2565e-11	4.94493e-09	1.17119e-06	5.19144e-05	0.00304423	0.644003	5.30258e-10	4.54214e-07	DOWN
chr2:24232950-24286551	ENST00000295148	ENSG00000163026	C2orf44	3	protein_coding	3.87188	1.97527	3.99517	-0.970985	0.0452207	-1.01621	2.26225e-11	4.94934e-09	1.0178e-07	8.33061e-06	0.593516	0.821965	8.00339e-08	8.34193e-06	DOWN
chr2:203130438-203168389	ENST00000264279	ENSG00000055044	NOP58	10	protein_coding	9.25887	4.70484	9.55993	-0.97669	0.0461645	-1.02285	2.27226e-11	4.95419e-09	5.89379e-09	1.19235e-06	0.799749	0.92632	2.32495e-08	3.74195e-06	DOWN
chr4:89178771-89205921	ENST00000513546	ENSG00000163644	PPM1K	11	retained_intron	6.58296	3.5469	7.18746	-0.892179	0.126745	-1.01892	2.27657e-11	4.9573e-09	5.894e-08	5.68895e-06	0.245852	0.644003	4.56077e-09	1.41566e-06	DOWN
chr12:21788275-21928515	ENST00000350669	ENSG00000111716	LDHB	10	protein_coding	101.52	40.7266	100.124	-1.31772	-0.0199807	-1.29774	2.28873e-11	4.97118e-09	1.03507e-09	4.19691e-07	0.583192	0.816012	1.49405e-07	1.25589e-05	DOWN
chr2:190539015-190630282	ENST00000519810	ENSG00000128694	OSGEPL1	8	protein_coding	1.4106	0.618968	1.49365	-1.18837	0.0825368	-1.27091	2.53317e-11	5.38634e-09	2.09986e-08	2.69622e-06	0.520222	0.778498	1.91463e-08	3.32528e-06	DOWN
chr7:73095298-73134002	ENST00000265758	ENSG00000071462	WBSCR22	19	protein_coding	9.95235	4.75634	9.79075	-1.06519	-0.0236187	-1.04157	2.62362e-11	5.51352e-09	4.2842e-08	4.49812e-06	0.795949	0.924629	7.85503e-08	8.2282e-06	DOWN
chr12:56511942-56538455	ENST00000394048	ENSG00000139641	ESYT1	11	protein_coding	21.155	10.1501	22.5888	-1.0595	0.0946125	-1.15411	2.64115e-11	5.54051e-09	2.37091e-07	1.53268e-05	0.298524	0.644003	3.47471e-08	4.75279e-06	DOWN
chr15:60771376-61521518	ENST00000558234	ENSG00000069667	RORA	14	retained_intron	12.9384	6.11617	13.3037	-1.08096	0.0401666	-1.12113	2.65298e-11	5.55365e-09	9.84481e-08	8.17378e-06	0.624836	0.839522	1.88458e-08	3.28935e-06	DOWN
chr1:153963234-153964626	ENST00000477151	ENSG00000177954	RPS27	4	processed_transcript	3.77434	1.51127	4.28485	-1.32047	0.183022	-1.50349	2.70963e-11	5.63599e-09	3.67625e-08	3.99082e-06	0.257362	0.644003	1.27308e-09	6.81086e-07	DOWN
chr6:35436184-35438562	ENST00000322203	ENSG00000198755	RPL10A	5	protein_coding	349.441	170.344	352.126	-1.0366	0.0110416	-1.04764	2.74371e-11	5.68622e-09	3.42499e-08	3.79843e-06	0.967533	0.990015	5.46164e-08	6.36608e-06	DOWN
chr2:105552868-105719402	ENST00000258455	ENSG00000135972	MRPS9	3	protein_coding	7.34743	3.49755	7.09076	-1.07089	-0.0512997	-1.01959	2.80626e-11	5.78651e-09	7.84825e-09	1.42163e-06	0.530683	0.785086	1.17076e-07	1.07515e-05	DOWN
chr15:52121824-52392720	ENST00000299601	ENSG00000166477	LEO1	3	protein_coding	6.18536	3.18717	6.55905	-0.956582	0.0846274	-1.04121	2.80894e-11	5.78651e-09	1.33033e-07	1.01542e-05	0.355237	0.662741	5.82106e-08	6.64338e-06	DOWN
chr19:18417039-18434084	ENST00000593829	ENSG00000130520	LSM4	6	protein_coding	6.51536	2.95436	6.47923	-1.141	-0.0080223	-1.13298	2.87138e-11	5.8856e-09	2.45724e-08	2.96897e-06	0.815456	0.932964	1.29078e-07	1.14714e-05	DOWN
chr1:211499956-211548288	ENST00000473385	ENSG00000082512	TRAF5	8	processed_transcript	11.1567	5.69961	11.9185	-0.968977	0.0952897	-1.06427	2.93152e-11	5.96042e-09	1.0347e-07	8.44418e-06	0.365025	0.670435	2.7673e-08	4.18748e-06	DOWN
chr17:55162452-55198710	ENST00000337714	ENSG00000121057	AKAP1	18	protein_coding	3.10672	1.64088	3.56837	-0.920921	0.19987	-1.12079	3.08464e-11	6.19115e-09	7.55329e-07	3.67812e-05	0.0462895	0.644003	1.865e-09	8.20978e-07	DOWN
chr2:73612885-73837920	ENST00000409009	ENSG00000116127	ALMS1	8	protein_coding	4.88292	2.7433	5.65777	-0.831833	0.212487	-1.04432	3.12267e-11	6.25288e-09	3.22387e-07	1.93022e-05	0.0470405	0.644003	3.07298e-09	1.08825e-06	DOWN
chr9:99518146-99540411	ENST00000223428	ENSG00000081386	ZNF510	4	protein_coding	4.60311	2.06958	4.45386	-1.15327	-0.0475515	-1.10572	3.12639e-11	6.25304e-09	4.27322e-09	9.80289e-07	0.751759	0.904127	5.65999e-09	1.58291e-06	DOWN
chr9:96793075-96872138	ENST00000375360	ENSG00000158079	PTPDC1	3	protein_coding	1.54002	0.842145	1.86753	-0.870807	0.278187	-1.14899	3.14564e-11	6.28422e-09	1.15804e-06	5.1483e-05	0.0126784	0.644003	6.97628e-10	5.07105e-07	DOWN
chr16:3415098-3627401	ENST00000576634	ENSG00000103351	CLUAP1	14	protein_coding	3.68596	1.7447	4.00437	-1.07906	0.119535	-1.1986	3.23173e-11	6.4136e-09	8.06839e-08	7.05201e-06	0.32237	0.644003	1.31832e-08	2.66619e-06	DOWN
chr17:33791267-33864880	ENST00000587436	ENSG00000205045	SLFN12L	5	retained_intron	3.65681	1.49857	4.13404	-1.287	0.176965	-1.46396	3.2328e-11	6.4136e-09	6.731e-08	6.22444e-06	0.244542	0.644003	4.27466e-09	1.35667e-06	DOWN
chr4:186080818-186317053	ENST00000264694	ENSG00000109762	SNX25	6	protein_coding	3.69308	1.85377	3.86621	-0.994364	0.0660976	-1.06046	3.43372e-11	6.69622e-09	3.86752e-08	4.15973e-06	0.577824	0.813081	3.75715e-08	4.96945e-06	DOWN
chr19:52873169-52889048	ENST00000422689	ENSG00000221923	ZNF880	6	protein_coding	2.7836	1.23518	3.04612	-1.17223	0.13002	-1.30225	3.53219e-11	6.82627e-09	1.00886e-07	8.29393e-06	0.293559	0.644003	4.09467e-09	1.32817e-06	DOWN
chrX:48431481-48437454	ENST00000376759	ENSG00000102317	RBM3	12	protein_coding	26.5308	10.557	23.0422	-1.32948	-0.203391	-1.12609	3.56688e-11	6.87326e-09	2.36294e-09	6.85801e-07	0.257365	0.644003	1.28469e-08	2.62005e-06	DOWN
chrX:106045909-106243474	ENST00000355610	ENSG00000133131	MORC4	5	protein_coding	1.17279	0.526431	1.41641	-1.15563	0.272297	-1.42792	3.757e-11	7.13629e-09	1.55517e-07	1.13628e-05	0.052566	0.644003	1.54014e-09	7.50057e-07	DOWN
chr12:95611521-95696566	ENST00000356859	ENSG00000028203	VEZT	41	processed_transcript	1.89224	0.89868	1.84068	-1.07421	-0.0398586	-1.03436	3.78137e-11	7.1707e-09	1.185e-08	1.85983e-06	0.703271	0.880859	3.27661e-08	4.59317e-06	DOWN
chr13:24304327-24476794	ENST00000382172	ENSG00000027001	MIPEP	5	protein_coding	2.64644	1.33397	2.87587	-0.988325	0.119945	-1.10827	3.79294e-11	7.17681e-09	3.07857e-08	3.51832e-06	0.335137	0.647939	2.37913e-08	3.80029e-06	DOWN
chr2:11817720-11967535	ENST00000256720	ENSG00000134324	LPIN1	19	protein_coding	9.99192	5.08623	10.4254	-0.974166	0.0612657	-1.03543	3.83942e-11	7.22864e-09	5.62991e-08	5.47825e-06	0.637139	0.846621	6.92778e-08	7.53599e-06	DOWN
chr1:118472342-118727846	ENST00000369441	ENSG00000065183	WDR3	4	protein_coding	2.7984	1.15225	2.75051	-1.28015	-0.0249046	-1.25524	3.84558e-11	7.22864e-09	1.98886e-08	2.598e-06	0.813445	0.932139	5.08482e-08	6.03477e-06	DOWN
chr17:33791267-33864880	ENST00000592908	ENSG00000267074	RP11-1094M14.5	1	sense_intronic	15.7664	6.41237	17.1217	-1.29792	0.118968	-1.41689	3.8389e-11	7.22864e-09	1.65749e-07	1.1908e-05	0.344655	0.65487	6.12964e-09	1.66748e-06	DOWN
chr1:84543744-84704181	ENST00000370685	ENSG00000142875	PRKACB	16	protein_coding	32.0854	15.0413	31.0024	-1.09299	-0.0495361	-1.04346	3.85822e-11	7.23796e-09	3.24116e-09	8.2689e-07	0.688755	0.873285	1.2821e-08	2.61857e-06	DOWN
chr7:141229002-141401953	ENST00000602609	ENSG00000270157	RP5-894A10.6	1	sense_intronic	10.6011	5.60339	12.5101	-0.919835	0.238882	-1.15872	3.90982e-11	7.31643e-09	3.35785e-07	1.98629e-05	0.0459137	0.644003	1.41102e-08	2.7839e-06	DOWN
chr9:35649291-35650937	ENST00000259608	ENSG00000137078	SIT1	3	protein_coding	22.2307	9.66435	23.0151	-1.20181	0.0500248	-1.25183	4.096e-11	7.58591e-09	1.68576e-07	1.20231e-05	0.652223	0.854806	1.02379e-07	9.82181e-06	DOWN
chr2:191273080-191399448	ENST00000486123	ENSG00000151690	MFSD6	11	retained_intron	3.91736	1.65591	3.76769	-1.24226	-0.0562013	-1.18606	4.09746e-11	7.58591e-09	9.5981e-09	1.60097e-06	0.659814	0.858674	3.59556e-08	4.86715e-06	DOWN
chr16:88875746-88878352	ENST00000426324	ENSG00000198931	APRT	11	protein_coding	13.4358	5.40625	13.2102	-1.31339	-0.0244377	-1.28895	4.2006e-11	7.75179e-09	2.23925e-09	6.602e-07	0.714623	0.886806	7.7306e-08	8.14274e-06	DOWN
chr9:133569107-133580248	ENST00000467138	ENSG00000130713	EXOSC2	11	processed_transcript	4.19409	2.2733	4.58692	-0.883569	0.129168	-1.01274	4.30331e-11	7.87222e-09	3.56747e-08	3.90393e-06	0.273353	0.644003	1.89331e-08	3.29778e-06	DOWN
chr16:31711910-31723305	ENST00000532304	ENSG00000131797	CLUHP3	7	processed_transcript	2.47342	0.903728	2.74951	-1.45255	0.152666	-1.60522	4.30709e-11	7.87222e-09	1.1709e-07	9.23185e-06	0.291051	0.644003	2.00745e-09	8.63621e-07	DOWN
chr9:114287438-114393569	ENST00000309235	ENSG00000173258	ZNF483	4	protein_coding	2.24359	1.21595	2.77472	-0.883723	0.30653	-1.19025	4.38995e-11	7.99813e-09	3.48034e-07	2.04287e-05	0.0102481	0.644003	1.77513e-08	3.18355e-06	DOWN
chr3:107844667-107857457	ENST00000607746	ENSG00000271856	RP11-861A13.4	1	lincRNA	8.10049	3.8026	8.34047	-1.09102	0.0421194	-1.13314	4.60599e-11	8.3299e-09	2.4567e-08	2.96897e-06	0.818112	0.934074	3.63165e-08	4.88093e-06	DOWN
chr10:101156626-101190381	ENST00000370508	ENSG00000120053	GOT1	4	protein_coding	3.06103	1.59606	3.20915	-0.939498	0.068177	-1.00767	4.65868e-11	8.39867e-09	1.32431e-07	1.0126e-05	0.454154	0.735378	1.15069e-08	2.47797e-06	DOWN
chr2:85048773-85134132	ENST00000479944	ENSG00000186854	TRABD2A	10	processed_transcript	7.0752	3.24661	8.78757	-1.12384	0.312693	-1.43653	4.67313e-11	8.4159e-09	2.10746e-07	1.4094e-05	0.0543586	0.644003	5.3337e-09	1.53211e-06	DOWN
chr4:114372187-114683083	ENST00000296402	ENSG00000145349	CAMK2D	18	protein_coding	5.44945	2.6918	5.42084	-1.01754	-0.00759566	-1.00995	4.76271e-11	8.51474e-09	3.45916e-08	3.82366e-06	0.839323	0.943015	1.4507e-07	1.23239e-05	DOWN
chr10:6622380-6633059	ENST00000455810	ENSG00000237943	PRKCQ-AS1	11	lincRNA	3.64665	1.59676	4.30107	-1.19142	0.238126	-1.42955	4.88843e-11	8.67867e-09	1.70505e-08	2.3347e-06	0.177053	0.644003	1.12512e-08	2.45094e-06	DOWN
chr19:23437854-23457053	ENST00000593576	ENSG00000269837	RP11-15H20.5	2	processed_transcript	5.4753	2.89104	6.08657	-0.921351	0.152689	-1.07404	4.89481e-11	8.67867e-09	5.97566e-07	3.07154e-05	0.122714	0.644003	2.09895e-09	8.71877e-07	DOWN
chr11:85405266-85522184	ENST00000525702	ENSG00000137501	SYTL2	30	protein_coding	2.80733	1.18476	2.72683	-1.24461	-0.0419713	-1.20264	5.03991e-11	8.89007e-09	2.82198e-10	2.01101e-07	0.705476	0.881981	1.03862e-08	2.31914e-06	DOWN
chr7:150413644-150487837	ENST00000358647	ENSG00000196329	GIMAP5	7	protein_coding	50.2891	24.2782	54.442	-1.05059	0.114474	-1.16506	5.05976e-11	8.89767e-09	1.12124e-08	1.78148e-06	0.562667	0.804379	4.2305e-08	5.41523e-06	DOWN
chrX:16804549-16888537	ENST00000380122	ENSG00000086712	TXLNG	3	protein_coding	4.88066	2.7449	5.74657	-0.830324	0.235624	-1.06595	5.17254e-11	9.07741e-09	9.10232e-07	4.26048e-05	0.039607	0.644003	2.10594e-10	2.90172e-07	DOWN
chr4:122722471-122745087	ENST00000243498	ENSG00000123737	EXOSC9	12	protein_coding	5.78462	2.1922	5.55336	-1.39985	-0.0588623	-1.34098	5.35985e-11	9.3561e-09	7.19181e-10	3.45092e-07	0.435497	0.722467	3.93794e-07	2.50806e-05	DOWN
chr1:19166092-19283180	ENST00000455833	ENSG00000169991	IFFO2	3	protein_coding	7.41707	3.64585	7.79617	-1.02459	0.0719178	-1.09651	5.38627e-11	9.38539e-09	3.081e-07	1.86401e-05	0.396927	0.694977	3.10204e-08	4.42904e-06	DOWN
chr14:100437785-100610573	ENST00000392920	ENSG00000196405	EVL	24	protein_coding	9.6053	4.43138	9.13707	-1.11608	-0.0720997	-1.04398	5.43341e-11	9.45754e-09	1.08675e-08	1.74321e-06	0.525532	0.781928	1.01208e-07	9.73472e-06	DOWN
chr16:29674299-29710020	ENST00000563039	ENSG00000197471	SPN	5	nonsense_mediated_decay	5.03481	2.04232	4.86326	-1.30172	-0.0500126	-1.25171	5.46683e-11	9.48726e-09	6.76193e-10	3.36018e-07	0.481503	0.753488	2.41485e-07	1.78251e-05	DOWN
chr2:98330022-98356325	ENST00000487283	ENSG00000115085	ZAP70	9	retained_intron	20.1037	9.45674	21.5158	-1.08805	0.0979306	-1.18598	5.52639e-11	9.54244e-09	3.41995e-07	2.01653e-05	0.326615	0.644023	1.38035e-08	2.73612e-06	DOWN
chr4:145888263-146101313	ENST00000296577	ENSG00000164163	ABCE1	10	protein_coding	10.5975	5.21502	10.1895	-1.02298	-0.056648	-0.966335	5.63689e-11	9.66728e-09	4.49636e-09	1.00665e-06	0.554867	0.799777	7.06029e-08	7.63552e-06	DOWN
chr1:110046796-110052360	ENST00000369864	ENSG00000181754	AMIGO1	2	protein_coding	4.66452	2.40133	5.48933	-0.957892	0.234903	-1.1928	5.61287e-11	9.66728e-09	8.14366e-07	3.91052e-05	0.0461239	0.644003	2.68204e-09	9.97216e-07	DOWN
chr9:79791671-80036457	ENST00000376636	ENSG00000197969	VPS13A	13	protein_coding	3.31637	1.4938	3.14912	-1.15062	-0.0746585	-1.07596	5.78152e-11	9.84874e-09	2.75169e-09	7.52364e-07	0.377366	0.680047	3.80881e-07	2.45348e-05	DOWN
chr10:116190871-116444762	ENST00000392952	ENSG00000099204	ABLIM1	14	protein_coding	19.1007	8.42938	22.5885	-1.18013	0.241962	-1.42209	5.78977e-11	9.84874e-09	8.14635e-07	3.91052e-05	0.0620385	0.644003	1.48066e-08	2.87445e-06	DOWN
chr10:15137383-15210692	ENST00000378165	ENSG00000152465	NMT2	7	protein_coding	4.57982	2.1719	5.04613	-1.07633	0.139887	-1.21622	5.89939e-11	9.95635e-09	2.37425e-07	1.53396e-05	0.237028	0.644003	6.18867e-09	1.67013e-06	DOWN
chr7:141811548-141922124	ENST00000477922	ENSG00000257743	RP11-1220K2.2	3	protein_coding	1.53542	7.68455	1.44711	2.32333	-0.0854508	2.40878	8.30465e-18	1.4268e-12	4.69863e-13	1.67509e-08	0.735397	0.896577	2.0589e-13	1.16312e-08	UP
chr4:85590703-85932430	ENST00000322366	ENSG00000163625	WDFY3	13	protein_coding	9.39789	27.7319	9.21335	1.56114	-0.0286108	1.58975	1.72343e-17	1.48049e-12	1.39763e-14	2.34052e-09	0.616592	0.834806	1.13914e-12	2.05271e-08	UP
chr9:114448452-114557288	ENST00000394777	ENSG00000165181	C9orf84	5	protein_coding	3.4151	11.5939	3.38676	1.76337	-0.0120246	1.77539	2.60667e-17	1.49282e-12	5.95063e-12	3.12603e-08	0.97134	0.991357	1.67157e-12	2.36078e-08	UP
chr4:70586879-70653679	ENST00000310613	ENSG00000173597	SULT1B1	3	protein_coding	21.6002	60.3327	19.3713	1.4819	-0.157127	1.63902	8.26736e-17	2.12887e-12	1.39667e-11	4.71173e-08	0.248069	0.644003	4.12503e-13	1.3982e-08	UP
chr12:66582658-66651214	ENST00000545837	ENSG00000090376	IRAK3	3	protein_coding	8.60429	33.809	8.40858	1.97428	-0.0331932	2.00747	5.94758e-17	2.12887e-12	1.31446e-11	4.68351e-08	0.829621	0.938856	7.33319e-12	6.17665e-08	UP
chr4:40425271-40632892	ENST00000510871	ENSG00000163694	RBM47	16	nonsense_mediated_decay	3.38767	8.76768	3.57156	1.3719	0.0762581	1.29564	1.59396e-16	3.20392e-12	4.49594e-14	2.50969e-09	0.770558	0.913191	6.09109e-11	1.53622e-07	UP
chr2:163175349-163695240	ENST00000332142	ENSG00000184611	KCNH7	3	protein_coding	2.38295	8.85384	2.52191	1.89355	0.0817684	1.81179	2.30443e-16	3.95918e-12	5.9734e-12	3.12603e-08	0.627554	0.841143	2.89987e-11	1.22866e-07	UP
chr2:40013592-40838193	ENST00000406785	ENSG00000183023	SLC8A1	14	protein_coding	2.49053	7.43577	2.10018	1.57803	-0.245939	1.82397	2.79803e-16	4.37019e-12	1.21157e-10	1.28414e-07	0.0421244	0.644003	1.01366e-11	6.81856e-08	UP
chr3:71820806-71834357	ENST00000353065	ENSG00000163421	PROK2	2	protein_coding	35.1221	119.89	36.936	1.77127	0.0726478	1.69862	3.07193e-16	4.39816e-12	4.11822e-12	2.65251e-08	0.552415	0.798159	3.69315e-12	3.91193e-08	UP
chr5:131520568-131731306	ENST00000200652	ENSG00000197208	SLC22A4	3	protein_coding	10.8687	27.7142	9.56802	1.35045	-0.183884	1.53433	7.32245e-16	7.9338e-12	7.06325e-11	9.61659e-08	0.319563	0.644003	8.53506e-14	1.16312e-08	UP
chr2:201773695-201950473	ENST00000432419	ENSG00000226658	AC005037.4	1	processed_pseudogene	3.60559	9.55586	3.82134	1.40615	0.083841	1.32231	6.41745e-16	7.9338e-12	3.46955e-12	2.65251e-08	0.530291	0.784887	2.55776e-11	1.16094e-07	UP
chr2:8992819-9143942	ENST00000305997	ENSG00000143797	MBOAT2	10	protein_coding	7.72359	16.0359	7.16136	1.05396	-0.109039	1.163	9.91791e-16	9.46648e-12	4.72269e-11	7.54417e-08	0.376321	0.679235	3.93711e-13	1.3982e-08	UP
chr2:201773695-201950473	ENST00000490725	ENSG00000155744	FAM126B	11	retained_intron	3.70003	8.82082	3.71473	1.25338	0.00572253	1.24765	9.39248e-16	9.46648e-12	6.55423e-12	3.22823e-08	0.983256	0.994832	1.94362e-11	1.06259e-07	UP
chr7:28338939-28865511	ENST00000357727	ENSG00000146592	CREB5	15	protein_coding	18.8158	45.0908	19.215	1.26089	0.030288	1.2306	1.24583e-15	1.07022e-11	3.40502e-12	2.65251e-08	0.727098	0.892767	6.53669e-13	1.74029e-08	UP
chr4:79472672-79531597	ENST00000505805	ENSG00000138772	ANXA3	10	retained_intron	4.46448	19.9954	3.60661	2.1631	-0.30785	2.47095	1.41156e-15	1.15484e-11	3.41793e-10	2.20996e-07	0.214885	0.644003	2.5402e-12	3.18989e-08	UP
chr12:66582658-66651214	ENST00000261233	ENSG00000090376	IRAK3	3	protein_coding	26.2103	83.9575	24.031	1.67953	-0.125233	1.80476	2.31936e-15	1.47586e-11	3.44643e-10	2.21358e-07	0.320485	0.644003	3.90381e-11	1.32322e-07	UP
chr5:93488670-94620279	ENST00000312498	ENSG00000185261	KIAA0825	5	protein_coding	4.90078	12.2339	4.41769	1.3198	-0.149721	1.46952	2.07351e-15	1.47586e-11	2.06532e-10	1.66407e-07	0.157503	0.644003	2.322e-11	1.09313e-07	UP
chr2:201773695-201950473	ENST00000418596	ENSG00000155744	FAM126B	11	protein_coding	29.0042	81.644	27.2463	1.49308	-0.0902043	1.58329	2.29076e-15	1.47586e-11	2.166e-10	1.71098e-07	0.454119	0.73536	3.68348e-11	1.32322e-07	UP
chr6:35995487-36079013	ENST00000229795	ENSG00000112062	MAPK14	9	protein_coding	20.5645	43.3514	19.6136	1.07592	-0.0683067	1.14423	3.41986e-15	1.8914e-11	2.88937e-10	2.03351e-07	0.474031	0.74834	2.25015e-11	1.08958e-07	UP
chr5:123972607-124084500	ENST00000509799	ENSG00000168916	ZNF608	10	protein_coding	0.518133	2.579	0.320962	2.31542	-0.69092	3.00634	4.40766e-15	2.16362e-11	1.81261e-09	5.82622e-07	0.188022	0.644003	1.04854e-12	2.05271e-08	UP
chr4:154631276-154681387	ENST00000274068	ENSG00000145428	RNF175	10	protein_coding	4.35073	12.9705	4.59308	1.5759	0.0782054	1.4977	5.1569e-15	2.28684e-11	2.76767e-11	6.01238e-08	0.442566	0.727426	5.80809e-12	5.18076e-08	UP
chr4:113195697-113363776	ENST00000504745	ENSG00000073331	ALPK1	18	retained_intron	3.19434	6.1749	2.78379	0.9509	-0.198467	1.14937	5.1911e-15	2.28684e-11	8.20401e-10	3.70328e-07	0.0975389	0.644003	7.18795e-13	1.74029e-08	UP
chr12:66582658-66651214	ENST00000417216	ENSG00000225422	RBMS1P1	2	processed_pseudogene	10.99	32.6263	10.6142	1.56984	-0.0502017	1.62004	5.78144e-15	2.42849e-11	1.65705e-10	1.51637e-07	0.929591	0.977217	9.48954e-12	6.70112e-08	UP
chr3:187416046-187463515	ENST00000419510	ENSG00000113916	BCL6	10	nonsense_mediated_decay	8.84144	31.3099	8.06226	1.82426	-0.133097	1.95736	7.7213e-15	2.87315e-11	3.62024e-11	6.62774e-08	0.483286	0.754911	8.88874e-12	6.54977e-08	UP
chr1:223282747-223316624	ENST00000342210	ENSG00000187554	TLR5	6	protein_coding	4.18124	11.2651	3.37996	1.42986	-0.306927	1.73679	9.11593e-15	3.06515e-11	1.15825e-09	4.44874e-07	0.00899698	0.644003	9.99671e-11	1.97592e-07	UP
chr5:17065706-17276943	ENST00000399760	ENSG00000215196	AC091878.1	1	antisense	0.40026	2.34385	0.521192	2.54987	0.380878	2.16899	9.27715e-15	3.06515e-11	4.54968e-11	7.46968e-08	0.206142	0.644003	3.12019e-09	1.0971e-06	UP
chr21:39493544-39679279	ENST00000328656	ENSG00000157551	KCNJ15	19	protein_coding	8.54481	25.5449	8.81761	1.57992	0.0453407	1.53457	1.03167e-14	3.22268e-11	2.87997e-11	6.01238e-08	0.779232	0.917109	4.78085e-11	1.4235e-07	UP
chr4:40425271-40632892	ENST00000514187	ENSG00000250893	RP11-588L15.2	1	antisense	3.01066	7.13728	3.12512	1.2453	0.0538297	1.19147	1.24355e-14	3.68362e-11	2.74487e-12	2.65251e-08	0.780409	0.917604	7.37231e-11	1.68863e-07	UP
chr5:123972607-124084500	ENST00000306315	ENSG00000168916	ZNF608	10	protein_coding	0.366303	2.35674	0.382301	2.68568	0.0616697	2.62401	1.35905e-14	3.82777e-11	9.75399e-11	1.1662e-07	0.968772	0.99051	2.84807e-10	3.29321e-07	UP
chr1:10270862-10441661	ENST00000377093	ENSG00000054523	KIF1B	10	protein_coding	4.08736	9.4847	4.27458	1.21443	0.0646137	1.14982	1.32241e-14	3.82777e-11	3.25566e-11	6.26674e-08	0.5959	0.823314	2.41212e-10	3.09698e-07	UP
chr5:126112314-126172712	ENST00000261366	ENSG00000113368	LMNB1	9	protein_coding	11.7449	26.0519	10.6213	1.14935	-0.145085	1.29443	1.58439e-14	4.12639e-11	8.20424e-10	3.70328e-07	0.166592	0.644003	3.63632e-11	1.32322e-07	UP
chr7:50657759-50861159	ENST00000335866	ENSG00000106070	GRB10	24	protein_coding	0.673848	2.58379	0.70024	1.93899	0.0554276	1.88356	1.66722e-14	4.24409e-11	7.427e-10	3.52339e-07	0.610369	0.831498	2.73893e-10	3.26894e-07	UP
chr7:142919129-142920162	ENST00000408947	ENSG00000221937	TAS2R40	1	protein_coding	3.09788	13.3725	3.00702	2.10992	-0.0429455	2.15287	1.79846e-14	4.41412e-11	3.17502e-10	2.16012e-07	0.941534	0.981541	6.16379e-11	1.53622e-07	UP
chr2:201773695-201950473	ENST00000286181	ENSG00000155744	FAM126B	11	nonsense_mediated_decay	5.19886	13.8136	5.25359	1.40982	0.015109	1.39471	2.04451e-14	4.62185e-11	5.28975e-11	7.98056e-08	0.898447	0.965833	4.79209e-11	1.4235e-07	UP
chr8:59323822-59364060	ENST00000399598	ENSG00000215114	UBXN2B	5	protein_coding	15.5412	36.1844	15.7855	1.21927	0.0225078	1.19676	2.03876e-14	4.62185e-11	9.39141e-12	3.87569e-08	0.897565	0.965518	5.27216e-10	4.54214e-07	UP
chr14:51314839-51411454	ENST00000530336	ENSG00000100504	PYGL	7	retained_intron	16.4006	39.9328	16.4948	1.28383	0.00826326	1.27556	2.03304e-14	4.62185e-11	6.90335e-11	9.61659e-08	0.909298	0.969702	3.75211e-11	1.32322e-07	UP
chr1:223282747-223316624	ENST00000540964	ENSG00000187554	TLR5	6	protein_coding	2.26445	7.12098	2.48277	1.65291	0.132787	1.52013	2.00453e-14	4.62185e-11	1.65914e-11	4.8745e-08	0.529867	0.784629	7.32136e-10	5.14859e-07	UP
chr3:187416046-187463515	ENST00000496823	ENSG00000113916	BCL6	10	processed_transcript	24.8349	85.0774	24.5748	1.77641	-0.0151891	1.79159	2.73388e-14	5.59166e-11	3.8537e-11	6.79322e-08	0.971239	0.991319	7.65348e-12	6.17665e-08	UP
chr4:185676748-185747972	ENST00000281455	ENSG00000151726	ACSL1	12	protein_coding	161.084	608.941	155.246	1.91849	-0.0532525	1.97174	3.21283e-14	6.15025e-11	1.74598e-10	1.53084e-07	0.658131	0.857867	1.55885e-10	2.51611e-07	UP
chr17:54965269-54991399	ENST00000316881	ENSG00000121060	TRIM25	9	protein_coding	34.2671	73.6875	34.8366	1.1046	0.023777	1.08082	3.78563e-14	6.78316e-11	5.20854e-12	3.04492e-08	0.978839	0.993438	2.00302e-10	2.8289e-07	UP
chr5:17065706-17276943	ENST00000322611	ENSG00000176788	BASP1	2	protein_coding	68.9396	226.068	73.8922	1.71335	0.100089	1.61326	3.7902e-14	6.78316e-11	2.08319e-11	5.32149e-08	0.707585	0.883232	7.80645e-10	5.29583e-07	UP
chr2:40013592-40838193	ENST00000406391	ENSG00000183023	SLC8A1	14	protein_coding	23.8462	58.327	18.8621	1.2904	-0.338272	1.62868	4.29706e-14	7.38266e-11	8.81411e-09	1.52634e-06	0.00972288	0.644003	3.82912e-11	1.32322e-07	UP
chr9:94171326-94186144	ENST00000297689	ENSG00000165030	NFIL3	1	protein_coding	12.5776	26.1207	11.0144	1.05433	-0.191474	1.24581	4.52912e-14	7.7043e-11	1.52052e-09	5.19659e-07	0.170513	0.644003	2.99769e-12	3.38696e-08	UP
chr9:114448452-114557288	ENST00000374283	ENSG00000165181	C9orf84	5	protein_coding	0.987415	3.49025	1.02634	1.8216	0.0557781	1.76582	5.32754e-14	8.47508e-11	1.04005e-09	4.19691e-07	0.647298	0.852016	8.47482e-10	5.6027e-07	UP
chr6:35773069-35889119	ENST00000507909	ENSG00000096063	SRPK1	14	protein_coding	4.61282	10.9587	4.9656	1.24836	0.106318	1.14204	5.77905e-14	9.109e-11	1.47962e-11	4.76507e-08	0.480383	0.752719	4.33963e-10	4.10878e-07	UP
chr15:58245621-58861151	ENST00000219919	ENSG00000103569	AQP9	4	protein_coding	139.32	383.281	131.744	1.46	-0.0806686	1.54067	6.20637e-14	9.48994e-11	1.21121e-10	1.28414e-07	0.548469	0.795932	5.02576e-11	1.4235e-07	UP
chr17:68163101-68176189	ENST00000590966	ENSG00000267365	KCNJ2-AS1	1	antisense	1.57374	3.36178	1.2701	1.09503	-0.309256	1.40428	6.82615e-14	9.93882e-11	2.42746e-09	6.98473e-07	0.0277035	0.644003	5.06721e-11	1.4235e-07	UP
chr7:112063022-112131117	ENST00000312849	ENSG00000181016	LSMEM1	6	protein_coding	2.48205	6.05475	2.23162	1.28653	-0.153438	1.43997	7.21806e-14	1.03343e-10	1.40809e-09	4.92283e-07	0.616502	0.834795	1.87234e-13	1.16312e-08	UP
chr17:27206352-27224697	ENST00000394908	ENSG00000132589	FLOT2	12	protein_coding	15.694	34.3557	15.4526	1.13033	-0.0223633	1.1527	7.33389e-14	1.04133e-10	1.21961e-10	1.28453e-07	0.721847	0.890412	4.49767e-10	4.12377e-07	UP
chr4:85590703-85932430	ENST00000426414	ENSG00000163625	WDFY3	13	retained_intron	9.83007	23.2787	10.2875	1.24374	0.0656178	1.17812	7.68213e-14	1.06439e-10	4.54942e-11	7.46968e-08	0.66815	0.863012	5.97865e-10	4.83708e-07	UP
chr12:94542498-94853764	ENST00000258526	ENSG00000136040	PLXNC1	11	protein_coding	80.9026	163.28	75.9448	1.01309	-0.0912347	1.10432	9.43731e-14	1.17492e-10	2.12626e-10	1.69558e-07	0.450907	0.733345	2.20438e-11	1.08958e-07	UP
chr14:73741814-73943880	ENST00000553415	ENSG00000133961	NUMB	33	processed_transcript	4.71243	16.3896	4.9199	1.79824	0.0621572	1.73608	9.7196e-14	1.19278e-10	1.70728e-10	1.52079e-07	0.611122	0.831857	3.27222e-10	3.55708e-07	UP
chr2:40013592-40838193	ENST00000444629	ENSG00000227028	SLC8A1-AS1	17	antisense	4.78191	13.4079	4.20245	1.48742	-0.186357	1.67378	9.81437e-14	1.19587e-10	1.30867e-09	4.74191e-07	0.241134	0.644003	1.06654e-10	2.00202e-07	UP
chr3:187416046-187463515	ENST00000406870	ENSG00000113916	BCL6	10	protein_coding	11.4198	31.8672	11.277	1.48053	-0.0181558	1.49869	1.12102e-13	1.34212e-10	5.40429e-11	8.08056e-08	0.664449	0.861067	4.08765e-10	3.99607e-07	UP
chr4:85590703-85932430	ENST00000451762	ENSG00000180769	WDFY3-AS2	2	processed_transcript	1.33046	3.35157	1.48225	1.33291	0.155859	1.17705	1.13271e-13	1.34212e-10	2.42622e-11	5.72259e-08	0.342675	0.65333	3.59455e-09	1.21354e-06	UP
chr2:102681003-102798568	ENST00000233946	ENSG00000115594	IL1R1	14	protein_coding	1.61837	5.8558	1.85225	1.85532	0.194734	1.66059	1.41826e-13	1.60544e-10	7.58362e-11	9.93248e-08	0.322074	0.644003	1.15333e-10	2.09951e-07	UP
chr2:219246751-219261617	ENST00000494322	ENSG00000018280	SLC11A1	19	retained_intron	6.03191	28.0999	6.63649	2.21988	0.137806	2.08207	1.48912e-13	1.61234e-10	6.27049e-11	8.97506e-08	0.904718	0.968301	2.9333e-09	1.05772e-06	UP
chr5:123972607-124084500	ENST00000515136	ENSG00000251274	RP11-436H11.4	1	antisense	0.293981	1.90516	0.36209	2.69612	0.300625	2.39549	1.48494e-13	1.61234e-10	1.85686e-10	1.57847e-07	0.493233	0.761495	8.89839e-10	5.69187e-07	UP
chr1:21835857-21904905	ENST00000374840	ENSG00000162551	ALPL	8	protein_coding	8.08039	31.8914	7.71053	1.98067	-0.0675944	2.04827	1.65412e-13	1.75425e-10	1.43707e-10	1.41057e-07	0.616211	0.834673	2.35916e-10	3.05877e-07	UP
chr2:201773695-201950473	ENST00000474118	ENSG00000155744	FAM126B	11	retained_intron	3.19116	7.96493	3.14423	1.31958	-0.0213778	1.34096	1.66503e-13	1.75499e-10	2.29102e-10	1.75189e-07	0.874681	0.957112	2.19136e-10	2.9711e-07	UP
chr12:12482197-12503475	ENST00000535902	ENSG00000111261	MANSC1	4	protein_coding	2.92986	9.08497	3.01612	1.63265	0.0418604	1.59079	1.7219e-13	1.79124e-10	2.06104e-11	5.32149e-08	0.950097	0.984351	8.2409e-10	5.49863e-07	UP
chr1:161475219-161648444	ENST00000467525	ENSG00000143226	FCGR2A	14	nonsense_mediated_decay	13.0142	35.8056	14.7137	1.4601	0.177076	1.28302	1.74145e-13	1.79158e-10	1.90631e-12	2.45569e-08	0.463781	0.741497	2.2418e-09	8.96075e-07	UP
chr4:185676748-185747972	ENST00000513001	ENSG00000151726	ACSL1	12	retained_intron	18.4538	58.087	18.6173	1.6543	0.0127297	1.64157	1.76926e-13	1.80936e-10	8.61085e-11	1.08422e-07	0.848671	0.94688	4.53656e-10	4.12377e-07	UP
chr1:116654375-116677861	ENST00000369500	ENSG00000173212	MAB21L3	2	protein_coding	0.425715	2.2599	0.566035	2.4083	0.411005	1.9973	2.14194e-13	1.97583e-10	1.7923e-10	1.54714e-07	0.186797	0.644003	2.16875e-08	3.57544e-06	UP
chr15:94774766-95023632	ENST00000456504	ENSG00000140563	MCTP2	10	nonsense_mediated_decay	4.44761	12.4033	4.11623	1.47962	-0.111706	1.59132	2.33134e-13	2.1049e-10	4.42201e-09	9.99363e-07	0.490977	0.760039	3.86147e-10	3.94238e-07	UP
chr17:38278550-38293042	ENST00000339569	ENSG00000188895	MSL1	11	retained_intron	34.7822	67.7541	32.8848	0.961958	-0.0809317	1.04289	2.43245e-13	2.14391e-10	1.50629e-09	5.16515e-07	0.50882	0.771374	5.60433e-11	1.48408e-07	UP
chr1:169483403-169555826	ENST00000367797	ENSG00000198734	F5	4	protein_coding	5.09314	13.4339	5.20342	1.39926	0.0309058	1.36835	2.49141e-13	2.16182e-10	2.82203e-10	2.01101e-07	0.7883	0.920994	2.26106e-10	3.00478e-07	UP
chr14:51314839-51411454	ENST00000553872	ENSG00000100504	PYGL	7	retained_intron	7.42867	21.4598	8.66323	1.53046	0.221801	1.30866	2.8125e-13	2.40401e-10	2.71016e-12	2.65251e-08	0.365262	0.670669	3.62767e-09	1.22037e-06	UP
chr2:71680851-71913898	ENST00000409582	ENSG00000135636	DYSF	19	protein_coding	2.79013	9.5586	2.43161	1.77647	-0.198424	1.97489	2.84925e-13	2.42337e-10	2.95128e-10	2.05076e-07	0.21265	0.644003	2.96266e-10	3.36099e-07	UP
chr10:97471535-97849995	ENST00000371207	ENSG00000138185	ENTPD1	12	protein_coding	10.9467	22.247	11.9103	1.02312	0.121721	0.901395	3.13581e-13	2.57777e-10	1.1715e-10	1.28414e-07	0.226308	0.644003	9.8891e-09	2.24663e-06	UP
chr7:106012696-106410653	ENST00000592441	ENSG00000243797	CTB-111H14.1	4	sense_overlapping	0.411623	2.68993	0.643003	2.70818	0.643503	2.06467	3.12602e-13	2.57777e-10	4.93246e-11	7.67525e-08	0.115315	0.644003	1.86387e-08	3.27329e-06	UP
chr2:70674411-70781325	ENST00000295400	ENSG00000163235	TGFA	9	protein_coding	6.46224	16.655	6.6025	1.36585	0.0309782	1.33487	3.3305e-13	2.6864e-10	1.19705e-10	1.28414e-07	0.988978	0.996833	1.79199e-09	8.14217e-07	UP
chr6:35773069-35889119	ENST00000361690	ENSG00000096063	SRPK1	14	protein_coding	11.5005	23.9731	10.7238	1.05972	-0.10088	1.1606	3.5636e-13	2.80849e-10	2.45837e-09	7.04947e-07	0.488901	0.758592	5.87598e-11	1.50886e-07	UP
chr7:105888730-105926772	ENST00000489732	ENSG00000105835	NAMPT	13	retained_intron	35.394	82.4829	38.1722	1.22059	0.109016	1.11157	3.65092e-13	2.86093e-10	9.41383e-12	3.87569e-08	0.545966	0.794306	1.19571e-09	6.57942e-07	UP
chr7:142880511-142881528	ENST00000446620	ENSG00000236398	TAS2R39	1	protein_coding	0.47555	2.69505	0.555378	2.50264	0.223872	2.27877	4.54908e-13	3.33057e-10	7.02374e-10	3.41969e-07	0.60478	0.828495	1.10149e-08	2.41586e-06	UP
chr8:8993764-9009084	ENST00000310455	ENSG00000173281	PPP1R3B	2	protein_coding	27.3434	62.8364	26.7476	1.20041	-0.0317824	1.23219	4.93542e-13	3.5778e-10	1.46291e-10	1.41063e-07	0.708019	0.883447	3.15031e-10	3.4896e-07	UP
chr11:121318039-121504402	ENST00000534754	ENSG00000137642	SORL1	13	retained_intron	21.4116	49.1993	23.6845	1.20025	0.145554	1.05469	4.91564e-13	3.5778e-10	6.44498e-13	1.67509e-08	0.523054	0.780321	4.33519e-09	1.36454e-06	UP
chr4:79472672-79531597	ENST00000264908	ENSG00000138772	ANXA3	10	protein_coding	11.7385	45.9682	8.55701	1.96938	-0.456076	2.42546	5.06922e-13	3.61807e-10	2.18055e-08	2.75596e-06	0.146582	0.644003	1.76347e-11	1.03059e-07	UP
chr11:121318039-121504402	ENST00000530365	ENSG00000137642	SORL1	13	retained_intron	20.7375	44.0886	21.7634	1.08817	0.0696638	1.0185	5.07519e-13	3.61807e-10	7.13954e-11	9.64206e-08	0.609801	0.83116	1.23081e-09	6.66967e-07	UP
chr4:139936942-140098372	ENST00000511184	ENSG00000109381	ELF2	14	nonsense_mediated_decay	3.93511	8.75546	4.03008	1.15378	0.0344029	1.11937	5.15608e-13	3.66054e-10	9.38636e-11	1.14736e-07	0.894646	0.964444	8.47695e-10	5.6027e-07	UP
chrX:12920935-12941288	ENST00000218032	ENSG00000101916	TLR8	2	protein_coding	53.208	107.772	47.6708	1.01826	-0.158538	1.1768	5.66972e-13	3.88087e-10	8.24245e-10	3.71052e-07	0.195883	0.644003	1.18739e-10	2.09951e-07	UP
chr14:73741814-73943880	ENST00000556700	ENSG00000133961	NUMB	33	processed_transcript	8.98486	21.6324	8.09762	1.26763	-0.149999	1.41763	6.02294e-13	4.04307e-10	2.28244e-10	1.75189e-07	0.344007	0.65436	8.37942e-11	1.79763e-07	UP
chr1:153362507-153363664	ENST00000477801	ENSG00000143546	S100A8	3	processed_transcript	103.337	246.705	98.5092	1.25543	-0.0690224	1.32446	6.48623e-13	4.28543e-10	1.77417e-10	1.54094e-07	0.435193	0.722199	5.63659e-10	4.69966e-07	UP
chr6:35995487-36079013	ENST00000496250	ENSG00000112062	MAPK14	9	retained_intron	18.4624	37.6197	19.9613	1.0269	0.112613	0.914282	6.72821e-13	4.37861e-10	1.119e-09	4.34785e-07	0.167021	0.644003	5.2719e-09	1.51951e-06	UP
chr13:37677397-37679803	ENST00000379800	ENSG00000180138	CSNK1A1L	1	protein_coding	9.2365	24.5945	8.6294	1.41292	-0.0980854	1.511	8.20409e-13	5.18206e-10	2.25814e-10	1.75189e-07	0.407207	0.702754	6.76745e-10	5.05257e-07	UP
chr13:37794996-37795383	ENST00000412619	ENSG00000230283	RPS12P24	1	processed_pseudogene	3.64137	10.8851	3.25696	1.5798	-0.160956	1.74075	1.01292e-12	5.92887e-10	1.16715e-09	4.45086e-07	0.371658	0.675716	4.55011e-10	4.12377e-07	UP
chr19:4522542-4540486	ENST00000586020	ENSG00000267385	CTB-50L17.14	1	nonsense_mediated_decay	0.788899	2.0919	0.830289	1.4069	0.0737724	1.33313	1.06844e-12	6.1599e-10	4.77513e-11	7.54417e-08	0.905337	0.968517	5.61585e-09	1.57811e-06	UP
chr17:38278550-38293042	ENST00000581246	ENSG00000188895	MSL1	11	retained_intron	5.1888	10.761	4.86838	1.05234	-0.0919575	1.14429	1.11734e-12	6.35654e-10	5.73211e-10	3.01862e-07	0.556039	0.800415	4.85305e-11	1.4235e-07	UP
chr1:184759857-184943682	ENST00000367511	ENSG00000135842	FAM129A	5	protein_coding	105.953	235.007	105.905	1.14928	-0.000650261	1.14993	1.40157e-12	7.31914e-10	1.40451e-10	1.40841e-07	0.958865	0.987354	6.95005e-10	5.07105e-07	UP
chr5:93488670-94620279	ENST00000504117	ENSG00000185261	KIAA0825	5	retained_intron	1.38072	3.32701	1.6455	1.26881	0.253111	1.0157	1.43587e-12	7.36801e-10	4.94988e-11	7.67525e-08	0.0980456	0.644003	1.01601e-07	9.76697e-06	UP
chr15:94133095-94651167	ENST00000556030	ENSG00000258476	RP11-76E17.3	3	lincRNA	1.10762	6.30598	0.835627	2.50926	-0.40653	2.91579	1.44095e-12	7.36801e-10	1.89516e-08	2.50886e-06	0.124836	0.644003	2.06456e-09	8.70666e-07	UP
chr2:102608305-102645006	ENST00000332549	ENSG00000115590	IL1R2	9	protein_coding	14.6803	59.1589	13.5642	2.01071	-0.114079	2.12479	1.51482e-12	7.60984e-10	3.12712e-09	8.10651e-07	0.511074	0.772754	1.53781e-09	7.50057e-07	UP
chr5:131520568-131731306	ENST00000417795	ENSG00000233006	AC034220.3	4	antisense	1.43149	3.50875	1.54115	1.29344	0.106483	1.18695	1.56014e-12	7.72459e-10	3.48554e-10	2.2194e-07	0.477334	0.750576	3.92316e-10	3.95477e-07	UP
chr14:73741814-73943880	ENST00000557577	ENSG00000133961	NUMB	33	processed_transcript	5.43211	13.0323	5.6196	1.26251	0.0489533	1.21355	1.57217e-12	7.76176e-10	1.31918e-10	1.3553e-07	0.882517	0.960164	2.44702e-09	9.48365e-07	UP
chr2:219246751-219261617	ENST00000468221	ENSG00000018280	SLC11A1	19	retained_intron	7.39174	21.861	7.4654	1.56438	0.0143055	1.55007	1.7412e-12	8.37895e-10	6.472e-10	3.2744e-07	0.735114	0.896402	7.65689e-09	1.921e-06	UP
chr2:219246751-219261617	ENST00000233202	ENSG00000018280	SLC11A1	19	protein_coding	11.1831	32.3031	10.7973	1.53036	-0.0506474	1.58101	2.13208e-12	9.46526e-10	3.24404e-09	8.2689e-07	0.642212	0.849401	2.63603e-09	9.86201e-07	UP
chr1:33772366-33896653	ENST00000373418	ENSG00000134686	PHC2	14	protein_coding	16.948	47.2051	17.0478	1.47783	0.00847384	1.46935	2.3199e-12	1.00397e-09	3.11548e-10	2.14704e-07	0.937248	0.980098	1.08569e-09	6.27376e-07	UP
chr8:91634222-91997485	ENST00000417640	ENSG00000123119	NECAB1	6	protein_coding	1.01991	2.92346	0.800656	1.51924	-0.34918	1.86842	2.30541e-12	1.00397e-09	1.53546e-07	1.12679e-05	0.122513	0.644003	4.46217e-10	4.12377e-07	UP
chr2:219246751-219261617	ENST00000492413	ENSG00000018280	SLC11A1	19	retained_intron	7.54715	25.7448	8.88913	1.77027	0.236109	1.53417	2.31728e-12	1.00397e-09	4.92401e-10	2.72144e-07	0.248592	0.644003	1.22319e-08	2.56565e-06	UP
chr6:35911290-35992645	ENST00000486155	ENSG00000112053	SLC26A8	8	retained_intron	0.307226	1.33254	0.426134	2.1168	0.472006	1.6448	2.52346e-12	1.07101e-09	1.37598e-09	4.8597e-07	0.091327	0.644003	1.44074e-08	2.81618e-06	UP
chr11:121318039-121504402	ENST00000260197	ENSG00000137642	SORL1	13	protein_coding	179.653	393.61	187.917	1.13155	0.0648765	1.06667	2.64497e-12	1.0886e-09	2.09728e-11	5.32149e-08	0.858863	0.951004	4.67224e-09	1.44192e-06	UP
chr19:55385703-55401838	ENST00000355524	ENSG00000186431	FCAR	13	protein_coding	12.8648	40.7314	11.1936	1.66271	-0.200753	1.86346	2.72264e-12	1.11373e-09	2.67439e-08	3.16288e-06	0.180302	0.644003	2.29965e-09	9.0637e-07	UP
chr17:76374720-76573476	ENST00000591996	ENSG00000087157	PGS1	16	retained_intron	17.4496	41.1848	20.9659	1.23892	0.264845	0.974072	3.33434e-12	1.28783e-09	9.61006e-12	3.87569e-08	0.0962187	0.644003	2.39724e-07	1.77105e-05	UP
chr2:201980826-202041410	ENST00000342795	ENSG00000003402	CFLAR	26	protein_coding	6.15696	15.5293	7.18357	1.3347	0.222482	1.11222	3.35405e-12	1.28915e-09	1.32262e-12	2.21492e-08	0.415042	0.707965	2.12051e-08	3.52679e-06	UP
chr1:161475219-161648444	ENST00000483665	ENSG00000143226	FCGR2A	14	nonsense_mediated_decay	7.79698	20.8976	8.28794	1.42235	0.0880986	1.33425	3.47352e-12	1.31669e-09	1.48395e-10	1.41109e-07	0.750991	0.90378	3.90842e-09	1.2862e-06	UP
chr2:201980826-202041410	ENST00000425030	ENSG00000003402	CFLAR	26	protein_coding	6.1114	12.0478	5.39265	0.979197	-0.180507	1.1597	3.52339e-12	1.3246e-09	1.43123e-08	2.09327e-06	0.10763	0.644003	1.15069e-09	6.43618e-07	UP
chr3:150570270-150798513	ENST00000327047	ENSG00000163646	CLRN1	6	protein_coding	0.204646	1.4318	0.256442	2.80663	0.325506	2.48112	3.55999e-12	1.32963e-09	1.11235e-08	1.76903e-06	0.344438	0.654663	1.96355e-08	3.3682e-06	UP
chr1:207669491-207813992	ENST00000367053	ENSG00000203710	CR1	12	protein_coding	17.2046	53.1224	17.1279	1.62653	-0.00644802	1.63298	3.59565e-12	1.33497e-09	3.84959e-10	2.34425e-07	0.663199	0.860339	4.66925e-09	1.44192e-06	UP
chr10:15057070-15130775	ENST00000378228	ENSG00000152463	OLAH	8	protein_coding	0.0974977	1.76887	0.0432519	4.18131	-1.1726	5.35392	3.63446e-12	1.34285e-09	1.43862e-07	1.0717e-05	0.171003	0.644003	3.06219e-08	4.40182e-06	UP
chr14:23398817-23451851	ENST00000541587	ENSG00000092036	HAUS4	22	protein_coding	9.17215	20.3859	7.86766	1.15224	-0.221325	1.37357	3.7681e-12	1.3833e-09	2.58039e-08	3.07779e-06	0.0869558	0.644003	1.09403e-09	6.27376e-07	UP
chr18:9546788-9615238	ENST00000582594	ENSG00000154845	PPP4R1	29	retained_intron	5.71886	11.2498	5.5672	0.976104	-0.0387756	1.01488	4.0944e-12	1.46167e-09	1.33911e-10	1.35911e-07	0.678986	0.868469	6.36987e-10	4.86285e-07	UP
chr12:8071825-8088871	ENST00000075120	ENSG00000059804	SLC2A3	11	protein_coding	64.7548	152.331	61.9203	1.23415	-0.0645736	1.29872	4.20158e-12	1.47319e-09	2.84221e-09	7.67691e-07	0.607497	0.829907	1.54839e-09	7.50497e-07	UP
chr20:48249481-48330415	ENST00000371711	ENSG00000158470	B4GALT5	1	protein_coding	21.8091	59.5649	22.3624	1.44953	0.0361392	1.41339	4.197e-12	1.47319e-09	1.80983e-09	5.82622e-07	0.970537	0.991051	2.0257e-08	3.44345e-06	UP
chr2:70187225-70316332	ENST00000320256	ENSG00000244617	ASPRV1	1	protein_coding	4.85256	10.9155	4.42092	1.16957	-0.134399	1.30396	4.32193e-12	1.50616e-09	1.16943e-09	4.45086e-07	0.412602	0.706268	1.98252e-10	2.8289e-07	UP
chr3:190231839-190375843	ENST00000317757	ENSG00000196083	IL1RAP	19	protein_coding	0.219458	0.766909	0.240936	1.80511	0.134706	1.67041	4.3784e-12	1.52275e-09	3.16257e-09	8.1605e-07	0.624377	0.839313	5.64802e-09	1.58217e-06	UP
chr17:68163101-68176189	ENST00000243457	ENSG00000123700	KCNJ2	2	protein_coding	34.7887	69.8813	30.3401	1.00629	-0.197392	1.20368	4.57733e-12	1.5704e-09	8.17488e-09	1.46574e-06	0.130656	0.644003	4.08575e-10	3.99607e-07	UP
chr9:123363090-123476748	ENST00000373930	ENSG00000106780	MEGF9	2	protein_coding	58.2074	120.669	53.5001	1.05178	-0.12166	1.17344	4.57939e-12	1.5704e-09	6.33844e-09	1.24375e-06	0.307754	0.644003	1.19959e-09	6.57942e-07	UP
chr4:185676748-185747972	ENST00000513317	ENSG00000151726	ACSL1	12	protein_coding	5.30204	19.8402	5.93187	1.90381	0.16194	1.74187	4.57624e-12	1.5704e-09	1.47804e-10	1.41109e-07	0.787622	0.920667	1.43571e-08	2.81296e-06	UP
chr2:70187225-70316332	ENST00000419542	ENSG00000179818	PCBP1-AS1	63	antisense	1.84717	4.33738	1.2543	1.23151	-0.558431	1.78994	4.59533e-12	1.57273e-09	7.77891e-08	6.87387e-06	0.0365501	0.644003	1.15481e-11	7.24871e-08	UP
chr4:85590703-85932430	ENST00000425179	ENSG00000163625	WDFY3	13	retained_intron	0.771158	2.32445	0.96565	1.59179	0.324475	1.26732	4.67778e-12	1.57583e-09	1.29028e-10	1.34208e-07	0.161583	0.644003	4.45111e-08	5.61283e-06	UP
chr22:31608224-31676066	ENST00000462625	ENSG00000182541	LIMK2	10	retained_intron	18.3916	38.526	19.1053	1.06679	0.0549278	1.01186	5.16837e-12	1.68494e-09	7.94453e-11	1.0234e-07	0.848085	0.946671	4.9958e-09	1.47711e-06	UP
chr19:55402038-55402786	ENST00000594721	ENSG00000268734	CTB-61M7.2	1	lincRNA	5.1673	16.1517	4.6132	1.6442	-0.163644	1.80785	5.59861e-12	1.77864e-09	6.64913e-08	6.16892e-06	0.268435	0.644003	6.1664e-09	1.66944e-06	UP
chr14:51314839-51411454	ENST00000216392	ENSG00000100504	PYGL	7	protein_coding	35.3566	89.8808	32.2125	1.34603	-0.13436	1.48039	6.07231e-12	1.90018e-09	7.5178e-09	1.38195e-06	0.506829	0.770142	4.1091e-10	3.99607e-07	UP
chr5:139554226-139682706	ENST00000261811	ENSG00000120306	CYSTM1	4	protein_coding	9.76634	25.662	9.63276	1.39374	-0.0198688	1.41361	6.32159e-12	1.95341e-09	4.38115e-09	9.96447e-07	0.695171	0.876573	1.34702e-08	2.70486e-06	UP
chr11:121318039-121504402	ENST00000528339	ENSG00000137642	SORL1	13	retained_intron	39.4801	86.9033	44.9859	1.13829	0.188347	0.949939	6.31618e-12	1.95341e-09	4.05178e-12	2.65251e-08	0.328558	0.644376	3.6833e-08	4.91702e-06	UP
chr16:27324988-27376099	ENST00000543915	ENSG00000077238	IL4R	20	protein_coding	14.8954	31.7013	13.7852	1.08968	-0.111748	1.20142	6.48371e-12	1.98798e-09	3.17067e-08	3.58281e-06	0.381496	0.683233	1.69821e-09	7.90687e-07	UP
chr14:23398817-23451851	ENST00000556421	ENSG00000092036	HAUS4	22	retained_intron	1.29779	3.81088	1.68255	1.55406	0.37459	1.17947	6.54466e-12	1.99365e-09	7.69672e-12	3.56809e-08	0.145506	0.644003	9.75108e-08	9.49989e-06	UP
chr2:101887680-101925163	ENST00000295317	ENSG00000163162	RNF149	6	protein_coding	165.215	323.36	150.136	0.968794	-0.138073	1.10687	6.67263e-12	2.02904e-09	2.2497e-08	2.80943e-06	0.208417	0.644003	1.32815e-09	6.99044e-07	UP
chr16:3096681-3110727	ENST00000336577	ENSG00000008516	MMP25	3	protein_coding	15.0007	44.6717	15.8403	1.57433	0.0785655	1.49576	6.89503e-12	2.08512e-09	5.16518e-10	2.80865e-07	0.944241	0.982406	8.56178e-09	2.04371e-06	UP
chr4:185676748-185747972	ENST00000504900	ENSG00000151726	ACSL1	12	protein_coding	3.67906	15.9456	5.08157	2.11575	0.465935	1.64981	7.08435e-12	2.11677e-09	7.88344e-12	3.56809e-08	0.198891	0.644003	7.47237e-08	7.91007e-06	UP
chr7:28338939-28865511	ENST00000468391	ENSG00000146592	CREB5	15	retained_intron	18.6023	42.6424	19.3855	1.1968	0.0594927	1.13731	7.23627e-12	2.13983e-09	1.18455e-09	4.47786e-07	0.617006	0.835029	1.22009e-09	6.64881e-07	UP
chr10:64893049-64914783	ENST00000277746	ENSG00000148572	NRBF2	2	protein_coding	25.4067	48.2585	22.4414	0.925573	-0.179048	1.10462	7.59974e-12	2.20184e-09	4.38333e-08	4.56783e-06	0.18623	0.644003	1.89527e-10	2.7931e-07	UP
chr5:123972607-124084500	ENST00000505538	ENSG00000249643	RP11-436H11.6	1	antisense	0.349791	1.50639	0.205298	2.10653	-0.768774	2.8753	7.91104e-12	2.25776e-09	2.20376e-07	1.44858e-05	0.161386	0.644003	5.82752e-10	4.74825e-07	UP
chr19:54704609-54752862	ENST00000424807	ENSG00000204577	LILRB3	11	protein_coding	5.27272	11.8351	5.67655	1.16645	0.106467	1.05998	8.91653e-12	2.47484e-09	5.27293e-12	3.04492e-08	0.824988	0.936889	1.05638e-08	2.34952e-06	UP
chr1:116519118-116612675	ENST00000369503	ENSG00000163393	SLC22A15	3	protein_coding	10.4561	23.1268	10.2767	1.14521	-0.0249781	1.17019	9.13411e-12	2.50427e-09	2.9536e-09	7.84447e-07	0.834746	0.94095	3.73244e-09	1.24767e-06	UP
chr2:102608305-102645006	ENST00000482658	ENSG00000115590	IL1R2	9	retained_intron	4.33674	15.1961	4.02437	1.80902	-0.107848	1.91687	9.26403e-12	2.52639e-09	2.82448e-08	3.28244e-06	0.978405	0.993301	5.30655e-10	4.54214e-07	UP
chr12:129337971-129469509	ENST00000442111	ENSG00000151948	GLT1D1	7	protein_coding	14.0776	28.4513	12.4596	1.01509	-0.176146	1.19123	9.74423e-12	2.62814e-09	1.71034e-08	2.34004e-06	0.29312	0.644003	9.2473e-11	1.91124e-07	UP
chr14:21484921-21572881	ENST00000555232	ENSG00000165801	ARHGEF40	9	retained_intron	2.14852	6.34778	2.30349	1.56291	0.100482	1.46243	9.84412e-12	2.63852e-09	1.18184e-09	4.47786e-07	0.720632	0.889843	2.14596e-08	3.55516e-06	UP
chr17:27206352-27224697	ENST00000582174	ENSG00000132589	FLOT2	12	retained_intron	1.84703	4.06234	1.89112	1.1371	0.0340323	1.10307	1.05045e-11	2.75114e-09	8.95657e-09	1.53679e-06	0.815929	0.933108	2.25909e-08	3.66379e-06	UP
chr4:40751913-40812002	ENST00000381782	ENSG00000179299	NSUN7	7	protein_coding	1.22058	3.87993	1.23287	1.66846	0.0144521	1.65401	1.06449e-11	2.77522e-09	6.65076e-09	1.27725e-06	0.950841	0.984587	7.84488e-09	1.94376e-06	UP
chr2:70187225-70316332	ENST00000594376	ENSG00000179818	PCBP1-AS1	63	antisense	5.83962	11.5263	5.33217	0.980984	-0.131151	1.11214	1.09683e-11	2.84227e-09	4.92942e-09	1.06379e-06	0.379914	0.681998	2.81048e-10	3.29129e-07	UP
chr18:21718941-21977844	ENST00000399443	ENSG00000141447	OSBPL1A	16	protein_coding	0.800714	3.12777	0.557387	1.96578	-0.522607	2.48838	1.17065e-11	2.99293e-09	2.16512e-07	1.43029e-05	0.104044	0.644003	3.01579e-09	1.0786e-06	UP
chr14:23352373-23356895	ENST00000267396	ENSG00000139890	REM2	2	protein_coding	2.63614	5.52687	2.88047	1.06803	0.127876	0.940158	1.21146e-11	3.08351e-09	2.88438e-11	6.01238e-08	0.508419	0.771167	1.19957e-08	2.53491e-06	UP
chr19:4472283-4517716	ENST00000301286	ENSG00000167676	PLIN4	1	protein_coding	1.23549	3.12371	1.33523	1.33817	0.112003	1.22617	1.2167e-11	3.0877e-09	6.24414e-10	3.18801e-07	0.648176	0.852515	2.48549e-08	3.91119e-06	UP
chr2:120997639-121052289	ENST00000272519	ENSG00000144118	RALB	9	protein_coding	43.9621	84.979	40.5316	0.950848	-0.117211	1.06806	1.33287e-11	3.31878e-09	1.02331e-08	1.67678e-06	0.228187	0.644003	4.92856e-09	1.47057e-06	UP
chr19:54704609-54752862	ENST00000430421	ENSG00000244482	LILRA6	8	nonsense_mediated_decay	2.37926	5.85405	2.68484	1.29892	0.174324	1.1246	1.36709e-11	3.37465e-09	2.51625e-12	2.65251e-08	0.705626	0.882086	5.63447e-08	6.52267e-06	UP
chr5:123972607-124084500	ENST00000507630	ENSG00000251456	RP11-436H11.5	1	sense_intronic	0.267179	1.14216	0.274629	2.09589	0.039675	2.05621	1.41778e-11	3.47977e-09	1.42225e-09	4.95167e-07	0.957991	0.987071	3.3457e-09	1.15719e-06	UP
chr1:161475219-161648444	ENST00000271450	ENSG00000143226	FCGR2A	14	protein_coding	116.183	264.214	120.941	1.18531	0.0579074	1.1274	1.47617e-11	3.6025e-09	3.01581e-11	6.01238e-08	0.967515	0.990015	2.05364e-08	3.46713e-06	UP
chr14:51314839-51411454	ENST00000544180	ENSG00000100504	PYGL	7	protein_coding	25.326	62.8344	25.6094	1.31093	0.0160556	1.29488	1.49271e-11	3.63254e-09	2.95124e-09	7.84447e-07	0.928058	0.976574	6.5658e-09	1.73869e-06	UP
chr5:175085032-175113245	ENST00000231683	ENSG00000113749	HRH2	2	protein_coding	4.8774	12.4335	5.23093	1.35004	0.100954	1.24909	1.58372e-11	3.78434e-09	6.5808e-09	1.26964e-06	0.470574	0.746308	3.30181e-08	4.61402e-06	UP
chr14:73704204-73741348	ENST00000559759	ENSG00000100767	PAPLN	13	protein_coding	1.83309	3.72949	2.16745	1.0247	0.241724	0.782979	1.59651e-11	3.8096e-09	5.97066e-12	3.12603e-08	0.138422	0.644003	1.33368e-07	1.16992e-05	UP
chr14:77490887-77495034	ENST00000238647	ENSG00000119669	IRF2BPL	1	protein_coding	6.7358	15.0548	6.63558	1.1603	-0.0216271	1.18193	1.61247e-11	3.83702e-09	1.77274e-08	2.39318e-06	0.765771	0.910962	2.86557e-08	4.24878e-06	UP
chr12:81186298-81650533	ENST00000552864	ENSG00000111052	LIN7A	4	protein_coding	13.1003	28.0172	11.6468	1.09671	-0.16967	1.26638	1.66156e-11	3.92126e-09	3.29117e-08	3.68664e-06	0.328409	0.644359	4.44386e-10	4.12377e-07	UP
chr15:94133095-94651167	ENST00000556763	ENSG00000258831	RP11-76E17.4	1	lincRNA	0.316068	1.79994	0.314553	2.50964	-0.00693087	2.51657	1.7997e-11	4.15594e-09	2.31017e-08	2.85148e-06	0.83706	0.941946	4.30849e-08	5.49019e-06	UP
chr6:35773069-35889119	ENST00000505885	ENSG00000096063	SRPK1	14	retained_intron	1.64807	4.25221	2.0457	1.36743	0.311814	1.05562	1.84246e-11	4.24896e-09	1.07414e-09	4.25246e-07	0.0667223	0.644003	2.53009e-08	3.96027e-06	UP
chr3:48509196-48542259	ENST00000442747	ENSG00000164054	SHISA5	18	protein_coding	1.5227	5.32977	1.49252	1.80745	-0.028873	1.83632	1.98502e-11	4.50516e-09	9.13049e-10	3.96122e-07	0.722859	0.890883	1.29798e-08	2.63825e-06	UP
chr8:61969716-62627155	ENST00000379454	ENSG00000198363	ASPH	30	protein_coding	4.12793	11.3514	4.0759	1.45937	-0.0182977	1.47767	2.02353e-11	4.56242e-09	1.04148e-07	8.48303e-06	0.871381	0.955873	2.27304e-08	3.67587e-06	UP
chr21:40177230-40196879	ENST00000360938	ENSG00000157557	ETS2	4	protein_coding	17.2824	34.2169	16.4732	0.985403	-0.0691882	1.05459	2.12054e-11	4.72535e-09	2.36759e-08	2.89763e-06	0.722878	0.890893	1.1892e-09	6.57648e-07	UP
chr12:81186298-81650533	ENST00000549144	ENSG00000258215	RP11-299A16.1	1	processed_pseudogene	4.0084	8.24888	3.23632	1.04117	-0.308673	1.34985	2.12874e-11	4.73748e-09	1.09791e-07	8.79296e-06	0.0866227	0.644003	1.99748e-10	2.8289e-07	UP
chr3:71724566-71805647	ENST00000304411	ENSG00000170837	GPR27	1	protein_coding	6.96495	18.3904	7.70983	1.40076	0.146585	1.25418	2.21602e-11	4.87516e-09	1.13286e-09	4.38139e-07	0.486342	0.756831	4.8464e-08	5.9133e-06	UP
chr11:63448917-63527363	ENST00000538995	ENSG00000133318	RTN3	14	processed_transcript	1.603	3.56292	1.91557	1.15229	0.257	0.895291	2.28524e-11	4.96988e-09	1.39542e-11	4.71173e-08	0.188297	0.644003	1.05444e-07	1.00114e-05	UP
chr9:39072763-39288312	ENST00000297668	ENSG00000106714	CNTNAP3	13	protein_coding	4.03315	22.4568	5.07985	2.47717	0.33288	2.14429	2.36699e-11	5.12818e-09	1.35432e-09	4.80811e-07	0.290837	0.644003	2.72583e-08	4.14322e-06	UP
chr1:116519118-116612675	ENST00000369502	ENSG00000163393	SLC22A15	3	protein_coding	4.94579	10.3963	4.80064	1.0718	-0.0429727	1.11478	2.37875e-11	5.14717e-09	6.50504e-10	3.2812e-07	0.643759	0.850247	4.03097e-09	1.31884e-06	UP
chr3:150570270-150798513	ENST00000295911	ENSG00000163646	CLRN1	6	protein_coding	0.0767461	0.678036	0.113543	3.1432	0.565069	2.57813	2.48812e-11	5.32801e-09	1.77634e-08	2.39319e-06	0.377999	0.680625	1.43035e-07	1.21917e-05	UP
chr4:38792297-38858438	ENST00000510552	ENSG00000174125	TLR1	10	processed_transcript	10.498	25.032	10.8308	1.25366	0.0450264	1.20863	2.50726e-11	5.3476e-09	1.2628e-09	4.63757e-07	0.845782	0.945615	6.69818e-09	1.76821e-06	UP
chr18:9546788-9615238	ENST00000583988	ENSG00000154845	PPP4R1	29	retained_intron	4.06286	8.55787	4.29004	1.07475	0.0784939	0.996261	2.52582e-11	5.37737e-09	3.06088e-09	8.04691e-07	0.482086	0.754016	1.75303e-09	8.05148e-07	UP
chr4:85590703-85932430	ENST00000505923	ENSG00000163625	WDFY3	13	processed_transcript	14.2471	35.9211	15.1608	1.33416	0.0896745	1.24449	2.62507e-11	5.51352e-09	4.1938e-10	2.46425e-07	0.768349	0.912205	2.5358e-08	3.96152e-06	UP
chr1:223282747-223316624	ENST00000484766	ENSG00000187554	TLR5	6	processed_transcript	1.13993	4.04259	1.50698	1.82633	0.402707	1.42362	2.83237e-11	5.82779e-09	3.67441e-09	8.95678e-07	0.058454	0.644003	1.41406e-07	1.21179e-05	UP
chr20:24943560-24973615	ENST00000217456	ENSG00000101474	APMAP	3	protein_coding	55.3198	119.532	50.0972	1.11153	-0.143065	1.2546	3.06494e-11	6.18049e-09	1.59661e-07	1.1614e-05	0.236898	0.644003	7.3283e-09	1.8818e-06	UP
chr6:35995487-36079013	ENST00000229794	ENSG00000112062	MAPK14	9	protein_coding	49.5608	97.3477	47.0538	0.973948	-0.0748873	1.04884	3.15749e-11	6.30056e-09	8.21691e-08	7.16039e-06	0.337895	0.64989	3.55445e-08	4.82459e-06	UP
chr11:307630-315272	ENST00000528780	ENSG00000185885	IFITM1	4	protein_coding	60.3958	136.465	60.4249	1.17601	0.000693999	1.17532	3.30449e-11	6.52207e-09	8.63474e-10	3.81532e-07	0.810694	0.931008	1.27592e-08	2.61159e-06	UP
chr10:60094734-60130513	ENST00000373910	ENSG00000072401	UBE2D1	3	protein_coding	26.4093	49.8218	21.8517	0.91573	-0.273301	1.18903	3.34016e-11	6.55843e-09	6.75541e-08	6.23987e-06	0.0634046	0.644003	6.16487e-10	4.83708e-07	UP
chr12:129497880-129501208	ENST00000540920	ENSG00000256581	NLRP9P	1	unprocessed_pseudogene	1.1389	2.94433	1.3044	1.37029	0.195738	1.17455	3.33817e-11	6.55843e-09	1.71999e-10	1.524e-07	0.46534	0.742553	1.20874e-07	1.09783e-05	UP
chr2:143848930-144533642	ENST00000413116	ENSG00000232772	MTND4P22	1	processed_pseudogene	3.23232	10.2312	3.30164	1.66233	0.0306127	1.63172	3.40263e-11	6.65827e-09	5.73722e-09	1.17699e-06	0.929478	0.977172	1.74256e-08	3.17193e-06	UP
chr19:7741513-7747744	ENST00000333598	ENSG00000183019	C19orf59	3	protein_coding	1.39741	6.14315	1.27691	2.13622	-0.130101	2.26632	3.50915e-11	6.79704e-09	1.71832e-07	1.21828e-05	0.583721	0.816311	4.74923e-08	5.8419e-06	UP
chr5:159678658-159772403	ENST00000393977	ENSG00000135083	CCNJL	9	protein_coding	5.94003	14.4122	6.0011	1.27875	0.0147581	1.264	3.55836e-11	6.86912e-09	3.97592e-11	6.9141e-08	0.686967	0.872423	1.6899e-08	3.10788e-06	UP
chr12:58156116-58212487	ENST00000537081	ENSG00000135407	AVIL	11	protein_coding	0.667005	3.3074	0.646515	2.30993	-0.0450137	2.35494	3.80742e-11	7.19627e-09	1.97994e-08	2.59028e-06	0.983159	0.994827	9.0928e-09	2.14334e-06	UP
chr1:207494852-207534311	ENST00000367063	ENSG00000196352	CD55	13	protein_coding	9.5726	28.4203	11.6018	1.56994	0.277371	1.29257	4.27798e-11	7.85581e-09	8.76544e-10	3.84266e-07	0.143754	0.644003	1.11939e-07	1.0418e-05	UP
chr4:165995573-166244308	ENST00000226725	ENSG00000109466	KLHL2	10	protein_coding	16.3869	39.5831	13.571	1.27234	-0.272013	1.54435	4.49147e-11	8.15714e-09	2.92162e-07	1.79547e-05	0.061852	0.644003	5.9623e-09	1.63772e-06	UP
chr4:113195697-113363776	ENST00000505912	ENSG00000073331	ALPK1	18	processed_transcript	3.781	7.78888	4.08763	1.04265	0.112498	0.930151	4.70553e-11	8.45253e-09	2.3081e-10	1.75693e-07	0.494822	0.762596	1.60494e-08	3.00886e-06	UP
chr5:176910394-176938275	ENST00000502380	ENSG00000146094	DOK3	13	retained_intron	9.15289	18.691	9.30618	1.03004	0.0239616	1.00608	4.78342e-11	8.54287e-09	1.89097e-09	5.98619e-07	0.908629	0.969452	4.77269e-08	5.8656e-06	UP
chr14:102829299-102968818	ENST00000359520	ENSG00000196663	TECPR2	7	protein_coding	5.79484	12.6592	6.38709	1.12734	0.140391	0.98695	4.84232e-11	8.63013e-09	1.89813e-10	1.6054e-07	0.450548	0.733121	2.96369e-08	4.34123e-06	UP
chr7:105888730-105926772	ENST00000467730	ENSG00000105835	NAMPT	13	processed_transcript	17.9116	41.0507	19.5762	1.19651	0.128204	1.06831	4.87061e-11	8.66258e-09	3.29545e-09	8.32382e-07	0.382598	0.684042	2.94224e-08	4.31728e-06	UP
chr3:14444075-14583588	ENST00000435095	ENSG00000131389	SLC6A6	11	nonsense_mediated_decay	7.72925	19.4091	8.28761	1.32833	0.100628	1.2277	4.89025e-11	8.67867e-09	9.92869e-11	1.1662e-07	0.99103	0.997341	8.41647e-08	8.64489e-06	UP
chr8:61969716-62627155	ENST00000521909	ENSG00000198363	ASPH	30	retained_intron	0.667496	2.10451	0.652322	1.65665	-0.0331753	1.68983	5.36402e-11	9.3561e-09	6.73127e-08	6.22444e-06	0.852778	0.948588	5.71903e-08	6.57118e-06	UP
chr14:75745476-75748933	ENST00000303562	ENSG00000170345	FOS	10	protein_coding	6.68855	15.0842	6.22721	1.17327	-0.103107	1.27638	5.63656e-11	9.66728e-09	3.38105e-08	3.7604e-06	0.490104	0.759307	5.97194e-09	1.63772e-06	UP
chr4:113195697-113363776	ENST00000502366	ENSG00000073331	ALPK1	18	processed_transcript	3.31207	7.79076	3.4004	1.23403	0.0379737	1.19606	5.71187e-11	9.76458e-09	1.16184e-09	4.44924e-07	0.89572	0.964838	9.6318e-09	2.21694e-06	UP
chr6:2988200-3019996	ENST00000338130	ENSG00000124588	NQO2	9	protein_coding	1.61267	4.21628	1.86515	1.38651	0.209838	1.17668	5.85812e-11	9.91593e-09	9.72864e-10	4.11413e-07	0.320856	0.644003	3.34089e-08	4.65631e-06	UP
