# Supplementary material for: Systemic response to rupture of intracranial aneurysms involves expression of specific gene isoforms
Source: J Transl Med. 2019 May 2;17:141. doi: 10.1186/s12967-019-1891-6 (PMC6498486; doi:10.1186/s12967-019-1891-6)
Supplement: Supplementary file 5 — Additional file 5: Table S4. The results of the functional enrichment analyses performed with the Enrichr tool. WikiPathways, GO Biological processes, ChEA and GeneAtlas categories for the up- and downregulated genes in response to IA-rupture are included. The table consists of an enriched term, the number of input genes in the pathway (overlap), the p value (p < 0.05), the z score, the combined score (computed as logarithm from p value from the Fisher’s exact test multiplied by the z score of the deviation from the expected rank), and the names of overrepresented genes. [file 12967_2019_1891_MOESM5_ESM.xlsx]

## Sheet: Upregulated_WikiPathways
Wikipathway.(ID)	Overlap	P-value	Adjusted P-value	Z-score	Combined Score	Genes
IL-1 Signaling Pathway_Mus musculus_WP37	4/36	0.000107683	0.0165831	-2.1199	8.69025	IL1R1	IL1R2	IRAK3	IL1RAP
Structural Pathway of Interleukin 1 (IL-1)_Homo sapiens_WP2637	4/47	0.00030747	0.0173523	-2.09188	8.48056	IL1R1	FOS	IL1RAP	MAPK14
Regulation of toll-like receptor signaling pathway_Homo sapiens_WP1449	6/141	0.000442436	0.0173523	-2.05122	8.31569	TLR1	TLR8	IRAK3	FOS	MAPK14	TLR5
IL-4 Signaling Pathway_Homo sapiens_WP395	4/54	0.000525201	0.0173523	-2.10549	8.53573	IL4R	NFIL3	FOS	MAPK14
IL-1 signaling pathway_Homo sapiens_WP195	4/55	0.000563386	0.0173523	-1.98657	8.0536	IL1R1	IRAK3	IL1RAP	MAPK14
Toll-like Receptor Signaling Pathway_Homo sapiens_WP75	5/102	0.000708722	0.0181905	-2.01006	8.05404	TLR1	TLR8	FOS	MAPK14	TLR5
Apoptosis Modulation and Signaling_Homo sapiens_WP1772	4/93	0.00394285	0.0867428	-1.91525	4.68241	IL1R1	IL1R2	CFLAR	FOS
EGF/EGFR Signaling Pathway_Homo sapiens_WP437	5/163	0.00549455	0.10577	-1.90003	4.2684	RALB	LIMK2	GRB10	FOS	MAPK14
Kit receptor signaling pathway_Homo sapiens_WP304	3/59	0.00788333	0.121403	-1.86804	3.93903	GRB10	FOS	MAPK14
Complement and Coagulation Cascades_Homo sapiens_WP558	3/59	0.00788333	0.121403	-1.63846	3.45491	CR1	CD55	F5
Spinal Cord Injury_Homo sapiens_WP2431	4/119	0.00935101	0.130914	-1.71877	3.49462	FCGR2A	IL1R1	FOS	LILRB3
Insulin Signaling_Mus musculus_WP65	4/154	0.0220959	0.173738	-1.52765	2.6737	GRB10	FLOT2	FOS	MAPK14
MAPK signaling pathway_Mus musculus_WP493	4/155	0.0225634	0.173738	-1.59173	2.78585	IL1R1	IL1R2	FOS	MAPK14
Insulin Signaling_Homo sapiens_WP481	4/160	0.0249913	0.178854	-1.50418	2.58896	GRB10	FLOT2	FOS	MAPK14
Spinal Cord Injury_Mus musculus_WP2432	3/96	0.0288418	0.187322	-1.29468	2.1685	IL1R1	FOS	LILRB3
MAPK Signaling Pathway_Homo sapiens_WP382	4/168	0.029193	0.187322	-1.55182	2.59919	IL1R1	IL1R2	FOS	MAPK14
EGFR1 Signaling Pathway_Mus musculus_WP572	4/171	0.0308703	0.190161	-1.55568	2.58225	RALB	GRB10	FOS	MAPK14
Circadian rythm related genes_Homo sapiens_WP3594	4/200	0.049982	0.274901	-1.42341	1.83811	NFIL3	KCNH7	NAMPT	PROK2

## Sheet: Upregulated_GO_BiolProcess
GO.Biological.Process	Overlap	P-value	Adjusted P-value	Z-score	Combined Score	Genes
MyD88-dependent toll-like receptor signaling pathway (GO:0002755)	6/82	2.20338e-05	0.0159415	-2.25146	9.31839	TLR1	TLR8	IRAK3	FOS	MAPK14	TLR5
toll-like receptor signaling pathway (GO:0002224)	7/122	2.21256e-05	0.0159415	-2.22889	9.22498	TLR1	TLR8	UBE2D1	IRAK3	FOS	TLR5	MAPK14
pattern recognition receptor signaling pathway (GO:0002221)	7/142	5.85708e-05	0.0230551	-2.28281	8.60589	TLR1	TLR8	UBE2D1	IRAK3	FOS	TLR5	MAPK14
innate immune response-activating signal transduction (GO:0002758)	7/144	6.39975e-05	0.0230551	-2.27434	8.57397	TLR1	TLR8	UBE2D1	IRAK3	FOS	MAPK14	TLR5
activation of innate immune response (GO:0002218)	7/151	8.63267e-05	0.0248794	-2.25682	8.33606	TLR1	TLR8	UBE2D1	IRAK3	FOS	TLR5	MAPK14
negative regulation of immune effector process (GO:0002698)	5/81	0.000244695	0.0520895	-2.28769	6.75964	IL4R	CR1	BCL6	IRAK3	CD55
inflammatory response (GO:0006954)	10/376	0.000286954	0.0520895	-2.36722	6.99464	TLR1	MMP25	BCL6	SLC11A1	PROK2	TLR8	FOS	IL1RAP	TLR5	S100A8
response to molecule of bacterial origin (GO:0002237)	8/243	0.000289185	0.0520895	-2.42555	7.16699	TLR1	SLC11A1	ALPL	IRAK3	FOS	TLR5	MAPK14	S100A8
positive regulation of innate immune response (GO:0045089)	7/190	0.000355486	0.0560318	-2.33008	6.71491	TLR1	UBE2D1	TLR8	IRAK3	FOS	MAPK14	TLR5
regulation of innate immune response (GO:0045088)	8/254	0.00038884	0.0560318	-2.36688	6.82096	TLR1	CR1	UBE2D1	TLR8	IRAK3	FOS	MAPK14	TLR5
positive regulation of defense response (GO:0031349)	8/272	0.000610969	0.0765752	-2.41254	6.19899	TLR1	UBE2D1	TLR8	IRAK3	FOS	TLR5	MAPK14	S100A8
adaptive immune response based on somatic recombination of immune receptors built from immunoglobulin superfamily domains (GO:0002460)	4/57	0.000645605	0.0765752	-2.12501	5.46017	BCL6	SLC11A1	TLR8	CD55
negative regulation of immune response (GO:0050777)	5/103	0.000740803	0.0765752	-2.21752	5.69788	IL4R	CR1	BCL6	IRAK3	CD55
macrophage activation (GO:0042116)	3/26	0.000743964	0.0765752	-2.76921	7.11544	TLR1	SLC11A1	TLR8
negative regulation of adaptive immune response based on somatic recombination of immune receptors built from immunoglobulin superfamily domains (GO:0002823)	3/27	0.000832752	0.0799997	-2.52075	6.36674	IL4R	CR1	BCL6
response to lipopolysaccharide (GO:0032496)	7/228	0.00104593	0.0913613	-2.36944	5.66992	SLC11A1	ALPL	IRAK3	FOS	TLR5	MAPK14	S100A8
negative regulation of adaptive immune response (GO:0002820)	3/30	0.00113855	0.0913613	-2.46795	5.90563	IL4R	CR1	BCL6
regulation of CD4-positive, alpha-beta T cell activation (GO:2000514)	3/32	0.00137701	0.0913613	-2.5511	6.10461	IL4R	BCL6	CD55
response to other organism (GO:0051707)	10/462	0.00139777	0.0913613	-2.35987	5.64701	IFITM1	IL4R	ANXA3	SLC11A1	TRIM25	TLR8	IRAK3	TLR5	S100A8	CD55
defense response to other organism (GO:0098542)	8/328	0.00201805	0.0927084	-2.30294	5.47707	IFITM1	IL4R	ANXA3	SLC11A1	TRIM25	TLR8	TLR5	S100A8
activation of immune response (GO:0002253)	10/487	0.00205876	0.0927084	-3.36659	8.00675	TLR1	CR1	FCGR2A	UBE2D1	TLR8	IRAK3	FOS	TLR5	MAPK14	CD55
myeloid leukocyte activation (GO:0002274)	4/86	0.00297577	0.116113	-2.14949	4.62826	TLR1	ANXA3	SLC11A1	TLR8
immune response-activating signal transduction (GO:0002757)	9/440	0.00351239	0.126534	-3.47678	7.18734	TLR1	CR1	FCGR2A	UBE2D1	TLR8	IRAK3	FOS	TLR5	MAPK14
adaptive immune response (GO:0002250)	4/91	0.00364755	0.128198	-2.06317	4.23812	BCL6	SLC11A1	TLR8	CD55
cellular monovalent inorganic cation homeostasis (GO:0030004)	3/48	0.00443123	0.152033	-2.12984	4.01189	SLC11A1	SLC8A1	KCNJ2
carboxylic acid transport (GO:0046942)	6/224	0.0046577	0.156087	-2.20748	4.10005	SLC22A4	SLC6A6	ACSL1	SLC11A1	AQP9	SLC26A8
organic acid transport (GO:0015849)	6/226	0.00486146	0.159213	-2.21327	4.06692	SLC22A4	SLC6A6	ACSL1	SLC11A1	AQP9	SLC26A8
regulation of adaptive immune response based on somatic recombination of immune receptors built from immunoglobulin superfamily domains (GO:0002822)	4/103	0.00566372	0.169708	-2.1843	3.87424	IL4R	CR1	BCL6	SLC11A1
lymphocyte mediated immunity (GO:0002449)	3/53	0.00585349	0.169708	-2.06925	3.67018	SLC11A1	TLR8	CD55
regulation of striated muscle contraction (GO:0006942)	3/54	0.00616692	0.170307	-2.07288	3.66931	ASPH	SLC8A1	KCNJ2
regulation of cytokine secretion (GO:0050707)	4/106	0.00626389	0.170307	-2.2016	3.89717	TLR1	IL4R	TLR8	TLR5
regulation of adaptive immune response (GO:0002819)	4/112	0.00758793	0.188521	-2.16913	3.61929	IL4R	CR1	BCL6	SLC11A1
regulation of muscle contraction (GO:0006937)	4/114	0.00806715	0.195564	-2.10418	3.43374	ASPH	PROK2	SLC8A1	KCNJ2
regulation of sequence-specific DNA binding transcription factor activity (GO:0051090)	7/338	0.00911573	0.201977	-2.21692	3.5462	ANXA3	TRIM25	IRAK3	FOS	CFLAR	MAPK14	S100A8
cellular response to external stimulus (GO:0071496)	5/185	0.00925084	0.201977	-2.19349	3.50872	TLR8	WDFY3	FOS	TLR5	KCNJ2
regulation of alpha-beta T cell activation (GO:0046634)	3/63	0.00943969	0.203024	-1.97932	3.15589	IL4R	BCL6	CD55
cytokine-mediated signaling pathway (GO:0019221)	7/342	0.00968533	0.205243	-2.22613	3.5252	IFITM1	IL4R	ACSL1	IL1R1	IL1R2	IRAK3	IL1RAP
toll-like receptor 5 signaling pathway (GO:0034146)	3/65	0.0102803	0.205748	-1.92074	3.03689	FOS	MAPK14	TLR5
toll-like receptor 10 signaling pathway (GO:0034166)	3/65	0.0102803	0.205748	-1.91739	3.03159	FOS	MAPK14	TLR5
cellular response to mechanical stimulus (GO:0071260)	3/67	0.011163	0.210125	-1.97287	3.07778	TLR8	TLR5	KCNJ2
positive regulation of NF-kappaB transcription factor activity (GO:0051092)	4/126	0.0113616	0.210125	-2.0018	3.12292	TRIM25	IRAK3	CFLAR	S100A8
cytokine production (GO:0001816)	3/68	0.0116202	0.210125	-1.94146	3.02878	SLC11A1	S100A8	CD55
circadian rhythm (GO:0007623)	4/127	0.0116698	0.210125	-2.10431	3.28283	NFIL3	KCNH7	NAMPT	PROK2
regulation of MAP kinase activity (GO:0043405)	6/273	0.0117752	0.210125	-2.19632	3.42638	PGS1	PROK2	TGFA	IRAK3	MAPK14	SORL1
leukocyte mediated immunity (GO:0002443)	3/70	0.0125668	0.219211	-1.9065	2.89354	SLC11A1	TLR8	CD55
negative regulation of MAPK cascade (GO:0043409)	4/130	0.0126263	0.219211	-2.08244	3.16057	PGS1	RNF149	IRAK3	SORL1
response to purine-containing compound (GO:0014074)	4/132	0.013291	0.225322	-2.11482	3.15155	ASPH	AQP9	FOS	SLC8A1
cell morphogenesis (GO:0000902)	5/204	0.013678	0.228307	-2.07748	3.06857	BCL6	HRH2	BASP1	MAPK14	CSNK1A1L
toll-like receptor 9 signaling pathway (GO:0034162)	3/73	0.0140673	0.230352	-1.92947	2.83274	TLR8	FOS	MAPK14
negative regulation of leukocyte differentiation (GO:1902106)	3/74	0.0145891	0.231813	-1.96054	2.86597	IL4R	BCL6	LILRB3
negative regulation of MAP kinase activity (GO:0043407)	3/74	0.0145891	0.231813	-1.93754	2.83235	PGS1	IRAK3	SORL1
wound healing (GO:0042060)	3/75	0.0151218	0.231813	-1.98866	2.90706	SLC11A1	TGFA	S100A8
negative regulation of viral process (GO:0048525)	3/75	0.0151218	0.231813	-1.87342	2.73861	IFITM1	TRIM25	SRPK1
TRIF-dependent toll-like receptor signaling pathway (GO:0035666)	3/76	0.0156653	0.235253	-1.89899	2.74802	UBE2D1	FOS	MAPK14
regulation of protein transport (GO:0051223)	7/379	0.0162523	0.235253	-2.31007	3.34289	TLR1	IL4R	ASPH	TLR8	MAPK14	TLR5	SORL1
positive regulation of sequence-specific DNA binding transcription factor activity (GO:0051091)	5/214	0.0165005	0.235253	-2.00035	2.89469	ANXA3	TRIM25	IRAK3	CFLAR	S100A8
cellular response to cytokine stimulus (GO:0071345)	8/471	0.0165993	0.235253	-2.20965	3.19757	IFITM1	IL4R	NFIL3	ACSL1	IL1R1	IL1R2	IRAK3	IL1RAP
calcium-mediated signaling (GO:0019722)	3/79	0.0173614	0.235253	-1.88863	2.73302	ASPH	MCTP2	SLC8A1
MyD88-independent toll-like receptor signaling pathway (GO:0002756)	3/79	0.0173614	0.235253	-1.87331	2.71085	UBE2D1	FOS	MAPK14
regulation of muscle system process (GO:0090257)	4/144	0.0177474	0.235253	-2.02453	2.92969	ASPH	PROK2	SLC8A1	KCNJ2
regulation of protein complex disassembly (GO:0043244)	3/80	0.0179487	0.235253	-1.98734	2.87587	ASPH	AVIL	IRAK3
toll-like receptor 3 signaling pathway (GO:0034138)	3/80	0.0179487	0.235253	-1.87629	2.71517	UBE2D1	FOS	MAPK14
regulation of cytokine production (GO:0001817)	8/482	0.0187872	0.241717	-2.21905	3.15103	TLR1	IL4R	BCL6	SLC11A1	TRIM25	TLR8	IRAK3	TLR5
monovalent inorganic cation homeostasis (GO:0055067)	3/82	0.0191562	0.244284	-1.87109	2.63716	SLC11A1	SLC8A1	KCNJ2
Ras protein signal transduction (GO:0007265)	4/148	0.0194162	0.245427	-1.8772	2.63701	RALB	DOK3	BCL6	MAPK14
negative regulation of immune system process (GO:0002683)	6/311	0.0210135	0.258807	-2.16057	2.92039	CR1	IL4R	BCL6	IRAK3	LILRB3	CD55
negative regulation of phosphorylation (GO:0042326)	6/325	0.0253942	0.29221	-2.16537	2.66402	PGS1	RNF149	GRB10	FAM129A	IRAK3	SORL1
regulation of protein secretion (GO:0050708)	4/161	0.0254951	0.29221	-2.05603	2.5295	TLR1	IL4R	TLR8	TLR5
regulation of protein serine/threonine kinase activity (GO:0071900)	7/416	0.0254957	0.29221	-2.08765	2.5684	PGS1	ACSL1	PROK2	TGFA	IRAK3	MAPK14	SORL1
organic anion transport (GO:0015711)	6/328	0.0264065	0.29807	-2.02542	2.45162	SLC22A4	SLC6A6	ACSL1	SLC11A1	AQP9	SLC26A8
acylglycerol metabolic process (GO:0006639)	3/93	0.0265848	0.29807	-1.82813	2.21282	PGS1	SLC22A4	ACSL1
neutral lipid metabolic process (GO:0006638)	3/94	0.0273262	0.300588	-1.83021	2.19994	PGS1	SLC22A4	ACSL1
regulation of inflammatory response (GO:0050727)	5/247	0.0284806	0.304004	-2.08466	2.48224	CR1	BCL6	IL1R1	S100A8	CD55
toll-like receptor 4 signaling pathway (GO:0034142)	3/97	0.0296161	0.313281	-1.81594	2.10767	UBE2D1	FOS	MAPK14
response to virus (GO:0009615)	5/250	0.0297845	0.313281	-2.03125	2.35759	IFITM1	TRIM25	TLR8	IRAK3	CD55
cellular component morphogenesis (GO:0032989)	7/437	0.0320955	0.327739	-2.07349	2.31305	BCL6	HRH2	BASP1	AVIL	NUMB	MAPK14	CSNK1A1L
autophagy (GO:0006914)	3/102	0.0336512	0.333276	-1.84469	2.02691	WDFY3	TECPR2	S100A8
response to mechanical stimulus (GO:0009612)	4/176	0.03379	0.333276	-1.92694	2.11728	TLR8	FOS	TLR5	KCNJ2
regulation of establishment of protein localization (GO:0070201)	7/442	0.0338212	0.333276	-2.1846	2.4004	TLR1	IL4R	ASPH	TLR8	TLR5	MAPK14	SORL1
monocarboxylic acid transport (GO:0015718)	3/104	0.0353413	0.339891	-1.78045	1.92134	SLC22A4	ACSL1	AQP9
defense response to bacterium (GO:0042742)	4/179	0.0356166	0.339891	-1.90227	2.0528	ANXA3	SLC11A1	TLR5	S100A8
spermatogenesis (GO:0007283)	6/353	0.0358965	0.340272	-2.12938	2.29549	PHC2	BCL6	LIMK2	SLC26A8	PROK2	CD55
male gamete generation (GO:0048232)	6/354	0.0363162	0.340272	-2.13091	2.29714	PHC2	BCL6	LIMK2	SLC26A8	PROK2	CD55
regulation of immune effector process (GO:0002697)	5/264	0.036365	0.340272	-2.07104	2.2326	CR1	IL4R	BCL6	IRAK3	CD55
negative regulation of cytokine production (GO:0001818)	4/185	0.0394389	0.359692	-1.97041	2.01476	BCL6	SLC11A1	TRIM25	IRAK3
cell activation involved in immune response (GO:0002263)	3/112	0.042531	0.367507	-1.79785	1.79967	ANXA3	SLC11A1	TLR8
leukocyte activation involved in immune response (GO:0002366)	3/112	0.042531	0.367507	-1.79476	1.79658	ANXA3	SLC11A1	TLR8
cellular response to molecule of bacterial origin (GO:0071219)	3/116	0.04638	0.367507	-1.87562	1.87752	TLR1	TLR5	MAPK14
response to organophosphorus (GO:0046683)	3/118	0.048367	0.367507	-1.84626	1.84813	ASPH	AQP9	FOS
negative regulation of protein serine/threonine kinase activity (GO:0071901)	3/118	0.048367	0.367507	-1.78524	1.78704	PGS1	IRAK3	SORL1

## Sheet: Upregulated_GeneAtlas
Cell.type.(GeneAtlas)	Overlap	P-value	Adjusted P-value	Z-score	Combined Score	Genes
WholeBlood	46/514	2.93074e-26	1.23091e-24	-1.98864	116.916	RALB	UBXN2B	AQP9	DYSF	FAM129A	UBE2D1	PYGL	PGS1	MMP25	GLT1D1	PPP4R1	NFIL3	NAMPT	FLOT2	PROK2	PLXNC1	NRBF2	KCNJ2	CD55	PHC2	CR1	ACSL1	LIMK2	IL1R2	SLC11A1	HAUS4	KCNJ15	CFLAR	MAPK14	SORL1	TLR1	SLC6A6	SULT1B1	FCGR2A	ELF2	BCL6	RNF149	NUMB	ALPL	TLR8	WDFY3	MCTP2	TECPR2	S100A8
CD33+_Myeloid	24/679	1.03301e-06	2.16933e-05	-2.29187	31.5889	LILRA6	RALB	CR1	SLC11A1	IRAK3	SLC2A3	CFLAR	FOS	PYGL	LILRB3	MAPK14	FCAR	F5	GLT1D1	SLC22A15	NFIL3	BCL6	TRIM25	TLR8	WDFY3	TLR5	S100A8	MEGF9	CREB5
CD14+_Monocytes	9/383	0.0171144	0.239602	-1.89966	7.7275	LILRA6	FCGR2A	UBXN2B	SLC11A1	IRAK3	PYGL	LILRB3	MAPK14	TLR5
[truncated: 2 more columns]

## Sheet: Upregulated_ChEA_2016
Transcriptiona.factor.(ChIP_ID)	Overlap	P-value	Adjusted P-value	Z-score	Combined Score	Genes
SMRT_22465074_ChIP-Seq_MACROPHAGES_Mouse	30/2000	3.36902e-05	0.0120108	-1.47796	15.2204	SLC22A4;RALB;PAPLN;FAM129A;UBE2D1;ETS2;PGS1;BASP1;PHC2;ENTPD1;NQO2;KCNH7;IL1R2;SLC11A1;IRAK3;CFLAR;MAPK14;SORL1;F5;TLR1;DOK3;BCL6;ASPH;RNF149;MANSC1;TLR5;ALPK1;CLRN1;CCNJL;B4GALT5
Nerf2_26677805_Chip-Seq_MACROPHAGESS_Mouse	23/1331	3.96395e-05	0.0120108	-1.86078	18.8603	SLC22A4;ENTPD1;RBM47;ANXA3;IL1R2;SLC11A1;FAM129A;SHISA5;MBOAT2;FOS;PYGL;SORL1;ETS2;SLC8A1;SLC6A6;ELF2;BCL6;ASPH;BASP1;NAMPT;NUMB;WDFY3;TLR5
LXR_22158963_ChIP-Seq_LIVER_Mouse	27/2000	0.000500089	0.101018	-1.41448	10.7511	RBM47;AQP9;DYSF;LIN7A;ETS2;GLT1D1;SLC22A15;NFIL3;NAMPT;GRB10;TRIM25;KIF1B;NRBF2;IL1R1;ACSL1;IL1R2;MSL1;SLC6A6;BCL6;PPP1R3B;ALPL;MANSC1;OSBPL1A;TLR5;MCTP2;CREB5;B4GALT5
FOXM1_26456572_ChIP-Seq_MCF-7_Human	25/2000	0.00243981	0.258131	-1.5326	9.21986	SLC22A4;NECAB1;RBM47;FAM129A;LMNB1;PGS1;SLC22A15;ZNF608;HRH2;BASP1;NAMPT;GRB10;TRIM25;CD55;IL1R1;ANXA3;KCNJ15;KLHL2;IRAK3;C9ORF84;BCL6;ASPH;RNF149;OSBPL1A;MEGF9
AHR_22903824_ChIP-Seq_MCF-7_Human	12/690	0.00300383	0.258131	-2.41955	14.0524	PGS1;NECAB1;ZNF608;BCL6;BASP1;IL1R2;PROK2;LIN7A;FOS;PYGL;SORL1;CCNJL
SPI1_23547873_ChIP-Seq_NB4_Human	35/3198	0.0030219	0.258131	-1.07536	6.23912	IFITM1;RALB;AVIL;FAM129A;TGFA;LIN7A;PYGL;ETS2;SLC8A1;FCAR;WDFY3-AS2;IRF2BPL;PGS1;MMP25;SLC22A15;HRH2;NAMPT;TRIM25;NRBF2;PLXNC1;ARHGEF40;CD55;PHC2;ACSL1;IL1R2;FOS;C9ORF84;MAPK14;KCNJ2-AS1;MSL1;TLR1;SLC6A6;FCGR2A;DOK3;S100A8
RELA_24523406_ChIP-Seq_FIBROSARCOMA_Human	17/1182	0.00322348	0.258131	-1.70205	9.76515	RBM47;FAM129A;KCNJ15;FOS;CFLAR;MAPK14;ETS2;SLC6A6;ASPH;NAMPT;NUMB;TRIM25;FLOT2;ALPK1;ARHGEF40;CD55;B4GALT5
ESR1_17901129_ChIP-ChIP_LIVER_Mouse	9/444	0.00372659	0.258131	-2.76002	15.4348	SLC22A4;NQO2;BCL6;NFIL3;PPP1R3B;SLC26A8;KIF1B;OSBPL1A;MAPK14
CEBPD_21427703_ChIP-Seq_3T3-L1_Mouse	22/1735	0.00383363	0.258131	-1.53895	8.56264	UBXN2B;IL1R1;IL1R2;DYSF;FAM129A;LIN7A;IL1RAP;MAPK14;SORL1;ASPRV1;SLC8A1;PGS1;TLR1;NFIL3;BCL6;RNF149;BASP1;NAMPT;PROK2;MCTP2;KCNJ2;CREB5
CEBPB_26923725_Chip-Seq_MESODERM_Mouse	15/1079	0.00760478	0.46085	-1.96384	9.58154	NQO2;DYSF;KCNJ15;SHISA5;NSUN7;SLC8A1;BCL6;PPP1R3B;HRH2;TRIM25;TLR5;MCTP2;S100A8;KCNJ2;CREB5
ZNF217_24962896_ChIP-Seq_MCF-7_Human	19/1522	0.00847732	0.467023	-1.78974	8.5377	NECAB1;KCNH7;IL1R1;DYSF;FAM129A;FOS;ETS2;SLC6A6;ZNF608;SLC22A15;NFIL3;BCL6;ASPH;BASP1;GRB10;TLR5;MCTP2;CD55;MEGF9
KDM2B_26808549_Chip-Seq_K562_Human	23/2000	0.00995456	0.502705	-1.47509	6.79977	PHC2;RBM47;IL1R1;ANXA3;IL1R2;DYSF;FAM129A;KLHL2;UBE2D1;FOS;LMNB1;MMP25;SLC22A15;ZNF608;NFIL3;BCL6;RNF149;GRB10;ALPL;KIF1B;PLXNC1;TECPR2;REM2
EGR1_19032775_ChIP-ChIP_M12_Human	6/276	0.012374	0.570728	-3.51796	15.4514	SLC6A6;ELF2;IL1R1;SLC11A1;SLC8A1;ETS2
GATA2_21666600_ChIP-Seq_HMVEC_Human	12/837	0.0131851	0.570728	-2.99853	12.9796	PPP4R1;RALB;ANXA3;RNF149;DYSF;SLC26A8;TRIM25;KIF1B;FOS;CFLAR;MAPK14;MEGF9
FOXA2_19822575_ChIP-Seq_HepG2_Human	30/2968	0.0186097	0.710617	-1.14277	4.55288	RBM47;TGFA;IL1RAP;PYGL;ETS2;SLC8A1;PGS1;PPP4R1;ZNF608;KIF1B;PLXNC1;PHC2;ENTPD1;IL4R;CR1;KCNH7;IL1R1;ACSL1;LIMK2;CFLAR;FAM126B;MAPK14;SORL1;F5;SRPK1;ELF2;BCL6;MANSC1;OSBPL1A;MEGF9
NANOG_20526341_ChIP-Seq_ESCs_Human	22/2000	0.0187622	0.710617	-1.52645	6.06901	GPR27;CNTNAP3;OLAH;PHC2;IFITM1;NQO2;CR1;ANXA3;AQP9;KCNJ15;UBE2D1;SLC2A3;FOS;MAPK14;LMNB1;MMP25;ZNF608;PROK2;NRBF2;PLXNC1;S100A8;MEGF9
FOXA1_27197147_Chip-Seq_ENDOMETRIOID-ADENOCARCINOMA_Human	9/594	0.022129	0.764886	-2.38506	9.08913	SLC6A6;ENTPD1;ZNF608;ASPH;IL1R1;FAM129A;KCNJ15;SORL1;CD55
ARNT_22903824_ChIP-Seq_MCF-7_Human	13/1029	0.0257268	0.764886	-2.02945	7.42825	NECAB1;IL1R2;LIN7A;FOS;PYGL;SORL1;PGS1;ZNF608;BCL6;BASP1;PROK2;TLR8;CCNJL
HNF4A_19822575_ChIP-Seq_HepG2_Human	53/6083	0.0270491	0.764886	-0.439508	1.58667	UBXN2B;AVIL;DYSF;IL1RAP;PYGL;ETS2;LMNB1;GLT1D1;ZNF608;PPP4R1;GRB10;TRIM25;KIF1B;PLXNC1;ENTPD1;CR1;IL4R;KCNH7;IL1R1;ACSL1;IL1R2;SHISA5;FAM126B;F5;ELF2;ASPH;NUMB;WDFY3;TLR5;B4GALT5;RTN3;RBM47;RALB;FAM129A;LIN7A;PGS1;NRBF2;NQO2;PHC2;LIMK2;KLHL2;CFLAR;MAPK14;SORL1;SRPK1;SULT1B1;BCL6;RNF149;SLC26A8;MANSC1;OSBPL1A;MEGF9;CCNJL
FOXO1_23066095_ChIP-Seq_LIVER_Mouse	6/347	0.0334438	0.764886	-2.69448	9.15555	GLT1D1;RBM47;ELF2;BCL6;NAMPT;OSBPL1A
TOP2B_26459242_ChIP-Seq_MCF-7_Human	21/2000	0.0337284	0.764886	-1.43456	4.86233	RBM47;DYSF;KLHL2;TGFA;IRAK3;FAM126B;ETS2;SLC8A1;SRPK1;SLC6A6;ZNF608;BCL6;HRH2;PPP1R3B;BASP1;NAMPT;MANSC1;ALPK1;MCTP2;KCNJ2;CCNJL
GATA3_24758297_ChIP-Seq_MCF-7_Human	21/2000	0.0337284	0.764886	-1.32782	4.50054	IL1R1;ANXA3;AVIL;SHISA5;KCNJ15;KLHL2;MBOAT2;SLC2A3;FOS;CFLAR;MAPK14;ASPRV1;SRPK1;PGS1;SLC22A15;ZNF608;NFIL3;TRIM25;TLR5;CD55;C19ORF59
PPAR_26484153_Chip-Seq_NCI-H1993_Human	14/1185	0.0344419	0.764886	-1.82624	6.15164	RBM47;KCNH7;IL1R1;SHISA5;TGFA;IL1RAP;PGS1;SLC6A6;BCL6;BASP1;NAMPT;SLC26A8;TRIM25;MCTP2
ERA_27197147_Chip-Seq_ENDOMETRIOID-ADENOCARCINOMA_Human	13/1073	0.0344474	0.764886	-2.16611	7.29616	SLC22A4;RBM47;ANXA3;IL1R1;TGFA;FOS;SLC6A6;ZNF608;RNF149;MCTP2;KCNJ2;CREB5;B4GALT5
KLF5_18264089_ChIP-ChIP_MESCs_Mouse	3/103	0.0344908	0.764886	-3.7466	12.615	PGS1;SLC2A3;FOS
KLF2_18264089_ChIP-ChIP_MESCs_Mouse	3/103	0.0344908	0.764886	-3.73498	12.5759	PGS1;SLC2A3;FOS
PIAS1_25552417_ChIP-Seq_VCAP_Human	10/749	0.0348377	0.764886	-2.15763	7.24329	SULT1B1;RBM47;ZNF608;BCL6;ASPH;UBXN2B;IL1R2;MCTP2;SORL1;ETS2
KLF4_18264089_ChIP-ChIP_MESCs_Mouse	3/104	0.0353413	0.764886	-3.74153	12.5068	PGS1;SLC2A3;FOS
PPARG_20176806_ChIP-Seq_3T3-L1_Mouse	19/1807	0.0421683	0.833749	-1.41934	4.49375	SLC22A4;ANXA3;DYSF;MAPK14;ASPRV1;SLC8A1;SRPK1;SLC6A6;BCL6;ASPH;PPP1R3B;NAMPT;GRB10;PROK2;MANSC1;KIF1B;NRBF2;MCTP2;CREB5
SMAD2_18955504_ChIP-ChIP_HaCaT_Human	20/1936	0.0437895	0.833749	-1.63586	5.11755	CNTNAP3;NQO2;IL4R;ANXA3;IL1R2;LIMK2;KCNJ15;TGFA;UBE2D1;MBOAT2;CFLAR;ETS2;SLC8A1;ZNF608;NFIL3;TRIM25;WDFY3;OSBPL1A;CD55;CREB5
SMAD3_18955504_ChIP-ChIP_HaCaT_Human	20/1936	0.0437895	0.833749	-1.62983	5.09869	CNTNAP3;NQO2;IL4R;ANXA3;IL1R2;LIMK2;KCNJ15;TGFA;UBE2D1;MBOAT2;CFLAR;ETS2;SLC8A1;ZNF608;NFIL3;TRIM25;WDFY3;OSBPL1A;CD55;CREB5
GBX2_23144817_ChIP-Seq_PC3_Human	5/286	0.0483928	0.833749	-3.59172	10.8772	CNTNAP3;SLC22A15;ACSL1;TGFA;IL1RAP
PRDM14_20953172_ChIP-Seq_ESCs_Human	18/1723	0.0499542	0.833749	-1.51616	4.54341	IL4R;UBXN2B;ACSL1;SHISA5;LIN7A;LMNB1;SLC6A6;PPP4R1;ZNF608;PPP1R3B;BASP1;ALPL;PROK2;PLXNC1;RNF175;MCTP2;KCNJ2;MEGF9

## Sheet: Downregulated_WikiPathways
Wikipathway.(ID)	Overlap	P-value	Adjusted P-value	Z-score	Combined Score	Genes
Cytoplasmic Ribosomal Proteins_Homo sapiens_WP477	12/89	3.47024e-09	6.10763e-07	-2.01137	28.7799	RPS4X	RPL5	RPS27	RPL18A	RPL22	RPL14	RPL13	RPSA	RPL23A	RPL38	RPL18	RPL10A
T-Cell Receptor and Co-stimulatory Signaling_Homo sapiens_WP2583	6/29	2.37969e-06	0.000209413	-1.83222	15.5211	ZAP70	ITK	DYRK2	LCK	CD28	RASGRP1
TCR Signaling Pathway_Homo sapiens_WP69	8/90	3.46469e-05	0.00203262	-1.98935	12.3309	ITK	ZAP70	CD28	CD3G	PRKCQ	CD247	ICOS	CD3D
Cytoplasmic Ribosomal Proteins_Mus musculus_WP163	7/70	5.04162e-05	0.00221831	-1.94046	11.8582	RPL18A	RPL22	RPL13	RPSA	RPL38	RPL18	RPL10A
G Protein Signaling Pathways_Mus musculus_WP232	6/88	0.00137667	0.0484586	-1.81818	5.5037	PPP3CC	PRKCH	PRKCQ	AKAP5	PRKACB	AKAP1
G Protein Signaling Pathways_Homo sapiens_WP35	6/95	0.00203821	0.0597875	-1.81995	5.12674	PPP3CC	PRKCH	PRKCQ	AKAP5	PRKACB	AKAP1
Purine metabolism_Mus musculus_WP2185	7/158	0.00644389	0.156599	-1.84243	3.41599	PRIM2	RRM1	PPAT	POLR3E	POLR1E	PDE6B	APRT
Inflammatory Response Pathway_Homo sapiens_WP453	3/30	0.00801419	0.156599	-1.67249	3.10091	ZAP70	LCK	CD28
Inflammatory Response Pathway_Mus musculus_WP458	3/30	0.00801419	0.156599	-1.61852	3.00084	ZAP70	LCK	CD28
MAPK Signaling Pathway_Homo sapiens_WP382	7/168	0.00889764	0.156599	-1.91759	3.55534	DUSP5	PRKCH	PPP3CC	RASGRF2	AKT3	STMN1	RASGRP1
Focal Adhesion_Mus musculus_WP85	7/185	0.0145462	0.223201	-1.85139	2.77649	CCND2	TXK	AKT3	BCL2	ITGA6	ITGB7	BIRC3
miRs in Muscle Cell Differentiation_Homo sapiens_WP2012	3/38	0.0153622	0.223201	-1.44211	2.1627	PRKCH	PRKCQ	PRKACB
Focal Adhesion_Homo sapiens_WP306	7/191	0.0170438	0.223201	-1.85826	2.7868	CCND2	TXK	AKT3	BCL2	ITGA6	ITGB7	BIRC3
IL-2 Signaling Pathway_Homo sapiens_WP49	3/42	0.0200829	0.223201	-1.70044	2.55012	CCND2	LCK	BCL2
TWEAK Signaling Pathway_Homo sapiens_WP2036	3/42	0.0200829	0.223201	-1.58959	2.38388	TRAF5	TRAF1	BIRC3
MAPK signaling pathway_Mus musculus_WP493	6/155	0.0207753	0.223201	-1.69603	2.5435	DUSP5	PRKCH	PPP3CC	AKT3	STMN1	RASGRP1
mRNA processing_Mus musculus_WP310	11/398	0.0229116	0.223201	-1.70414	2.55566	RBM3	PPP1R14B	NPM1	DDX24	EXOSC9	RPL22	KIAA0020	RPL38	HNRNPA1L2	LSM4	AKAP1
TSLP Signaling Pathway_Homo sapiens_WP2203	3/47	0.0269825	0.223201	-1.39394	2.09046	LCK	STAT4	IL7R
Signaling Pathways in Glioblastoma_Homo sapiens_WP2261	4/83	0.0279001	0.223201	-1.6341	2.45062	CCND2	PRKCH	AKT3	PRKCQ
XPodNet - protein-protein interactions in the podocyte expanded by STRING_Mus musculus_WP2309	18/808	0.0318732	0.243899	-1.63584	2.30817	CAMK2D	ICAM2	WWP1	INADL	SYTL2	SPN	CCND2	TBC1D4	CD5	LCK	AKT3	STMN1	CD28	BCL2	ITGA6	CD247	IL7R	PRKACB
Retinoblastoma (RB) in Cancer_Homo sapiens_WP2446	4/90	0.0360403	0.24857	-1.31175	1.826	RFC3	RRM1	STMN1	RBBP7
Apoptosis-related network due to altered Notch3 in ovarian cancer_Homo sapiens_WP2864	3/53	0.0367205	0.24857	-1.15875	1.61302	TRAF1	IL7R	ETS1
Interferon type I signaling pathways_Homo sapiens_WP585	3/54	0.0384962	0.250938	-1.20855	1.67087	ZAP70	LCK	STAT4
Wnt Signaling Pathway_Mus musculus_WP403	3/58	0.0460269	0.280495	-1.13391	1.44143	CCND2	PRKCH	PRKCQ

## Sheet: Downregulated_GO_BiolProcess
GO.Biological.Process	Overlap	P-value	Adjusted P-value	Z-score	Combined Score	Genes
regulation of lymphocyte activation (GO:0051249)	25/344	1.44669e-11	3.01491e-08	-2.50576	43.3926	TRAC	CD3G	GIMAP5	CD3D	IKZF3	SPN	DPP4	SIT1	ICOS	MIF	LAX1	CD2	ZAP70	LCK	CD5	IL23A	GPR183	CAMK4	DNAJA3	BCL2	CD28	CD27	PRKCQ	CD247	IL7R
regulation of leukocyte activation (GO:0002694)	26/390	3.80834e-11	3.96829e-08	-2.5289	43.0984	TRAC	RORA	CD3G	GIMAP5	CD3D	IKZF3	SPN	DPP4	SIT1	ICOS	MIF	LAX1	CD2	ZAP70	LCK	CD5	IL23A	GPR183	CAMK4	DNAJA3	CD28	BCL2	CD27	PRKCQ	CD247	IL7R
T cell differentiation (GO:0030217)	14/97	6.57309e-11	4.56611e-08	-2.22167	37.5508	ITK	BCL11B	TXK	RPL22	RHOH	RORA	GIMAP5	CD3D	ZAP70	LCK	DNAJA3	CD28	BCL2	IL7R
positive regulation of leukocyte activation (GO:0002696)	21/262	1.08504e-10	5.65305e-08	-2.44351	40.7785	TRAC	CD3G	GIMAP5	MIF	CD3D	SPN	CD2	DPP4	ZAP70	LCK	CD5	IL23A	GPR183	DNAJA3	BCL2	CD28	CD27	PRKCQ	CD247	IL7R	ICOS
positive regulation of lymphocyte activation (GO:0051251)	20/243	1.91012e-10	6.46963e-08	-2.4365	40.3327	TRAC	CD3G	MIF	GIMAP5	CD3D	SPN	DPP4	ZAP70	LCK	CD5	IL23A	GPR183	DNAJA3	BCL2	CD28	CD27	PRKCQ	CD247	IL7R	ICOS
regulation of cell activation (GO:0050865)	26/420	1.92682e-10	6.46963e-08	-2.51757	41.6748	TRAC	RORA	CD3G	GIMAP5	CD3D	IKZF3	SPN	DPP4	SIT1	ICOS	MIF	LAX1	CD2	ZAP70	LCK	CD5	IL23A	GPR183	CAMK4	DNAJA3	CD28	BCL2	CD27	PRKCQ	CD247	IL7R
positive regulation of cell activation (GO:0050867)	21/272	2.1731e-10	6.46963e-08	-2.43191	40.2568	TRAC	CD3G	GIMAP5	MIF	CD3D	SPN	CD2	DPP4	ZAP70	LCK	CD5	IL23A	GPR183	DNAJA3	BCL2	CD28	CD27	PRKCQ	CD247	IL7R	ICOS
antigen receptor-mediated signaling pathway (GO:0050851)	15/127	2.51302e-10	6.54641e-08	-2.24317	37.1059	ITK	PLEKHA1	TRAT1	TXK	TRAC	CD3G	LIME1	CD3D	LAX1	ZAP70	LCK	CD28	BCL2	PRKCQ	CD247
T cell activation (GO:0042110)	18/198	3.16101e-10	7.31949e-08	-2.27263	37.3396	ITK	BCL11B	TXK	RPL22	RHOH	RORA	CD3G	GIMAP5	CD3D	CD2	DPP4	ZAP70	LCK	IL23A	DNAJA3	BCL2	CD28	IL7R
regulation of T cell activation (GO:0050863)	20/259	5.90804e-10	1.23124e-07	-2.43755	38.7816	TRAC	CD3G	GIMAP5	CD3D	LAX1	SPN	CD2	DPP4	ZAP70	LCK	CD5	SIT1	IL23A	DNAJA3	CAMK4	CD28	PRKCQ	CD247	IL7R	ICOS
lymphocyte activation (GO:0046649)	21/304	1.64956e-09	3.04973e-07	-2.30388	34.5653	ITK	BCL11B	TXK	RPL22	RHOH	RORA	CD3G	GIMAP5	CD3D	LAX1	IKZF3	CD2	DPP4	ZAP70	LCK	IL23A	GPR183	DNAJA3	BCL2	CD28	IL7R
viral transcription (GO:0019083)	12/84	1.75608e-09	3.04973e-07	-2.07518	31.1341	RPS4X	RPL5	RPS27	RPL18A	RPL22	RPL14	RPL13	RPL23A	RPSA	RPL38	RPL18	RPL10A
leukocyte activation (GO:0045321)	23/373	2.42968e-09	3.89496e-07	-2.34887	34.6656	ITK	BCL11B	TXK	RPL22	RHOH	RORA	CD3G	GIMAP5	RASGRP1	CD3D	LAX1	IKZF3	CD2	DPP4	ZAP70	LCK	IL23A	GPR183	CAMK4	DNAJA3	BCL2	CD28	IL7R
SRP-dependent cotranslational protein targeting to membrane (GO:0006614)	13/108	3.18032e-09	4.73413e-07	-2.07419	30.207	RPL5	RPL22	RPSA	RPL23A	RPL10A	RPS4X	RPS27	RPL18A	RPL14	RPL13	SRPRB	RPL38	RPL18
translational termination (GO:0006415)	12/89	3.47024e-09	4.82133e-07	-2.07273	30.1479	RPS4X	RPL5	RPS27	RPL18A	RPL22	RPL14	RPL13	RPL38	RPSA	RPL23A	RPL18	RPL10A
cotranslational protein targeting to membrane (GO:0006613)	13/110	3.99568e-09	5.20437e-07	-2.0745	30.0151	RPL5	RPL22	RPL23A	RPSA	RPL10A	RPS4X	RPS27	RPL18A	RPL14	RPL13	SRPRB	RPL38	RPL18
protein targeting to ER (GO:0045047)	13/111	4.47054e-09	5.48035e-07	-2.07418	29.9033	RPL5	RPL22	RPL23A	RPSA	RPL10A	RPS4X	RPS27	RPL18A	RPL14	RPL13	SRPRB	RPL38	RPL18
cellular protein complex disassembly (GO:0043624)	13/113	5.57656e-09	6.45641e-07	-2.10736	30.0362	RPL5	RPL22	RPSA	RPL23A	RPL10A	RPS4X	RPS27	RPL18A	STMN1	RPL14	RPL13	RPL38	RPL18
establishment of protein localization to endoplasmic reticulum (GO:0072599)	13/115	6.92457e-09	7.59516e-07	-2.06162	29.0495	RPL5	RPL22	RPL23A	RPSA	RPL10A	RPS4X	RPS27	RPL18A	RPL14	SRPRB	RPL13	RPL38	RPL18
positive regulation of T cell activation (GO:0050870)	16/189	8.74274e-09	9.0023e-07	-2.29457	31.9419	TRAC	CD3G	GIMAP5	CD3D	SPN	DPP4	ZAP70	LCK	CD5	IL23A	DNAJA3	CD28	PRKCQ	CD247	IL7R	ICOS
viral life cycle (GO:0019058)	13/118	9.50339e-09	9.0023e-07	-2.08959	29.0884	RPL5	RPL22	RPSA	RPL23A	RPL10A	RPS4X	RPS27	RPL18A	RPL14	RPL13	RPL38	RPL18	PPIA
protein localization to endoplasmic reticulum (GO:0070972)	13/118	9.50339e-09	9.0023e-07	-2.06025	28.6799	RPL5	RPL22	RPSA	RPL23A	RPL10A	RPS4X	RPS27	RPL18A	RPL14	RPL13	SRPRB	RPL38	RPL18
RNA catabolic process (GO:0006401)	17/220	1.17691e-08	1.03829e-06	-2.21285	30.4885	RPL5	FEN1	RPL22	RPSA	RPL23A	RPL10A	LSM4	RPS4X	RPS27	RPL18A	EXOSC9	RPL14	RPL13	RPL38	RPL18	ABCE1	EXOSC2
T cell receptor signaling pathway (GO:0050852)	12/99	1.19573e-08	1.03829e-06	-2.18158	30.0577	ITK	ZAP70	LCK	TRAT1	TXK	TRAC	CD28	CD3G	PRKCQ	CD247	LIME1	CD3D
lymphocyte differentiation (GO:0030098)	15/172	1.72263e-08	1.43599e-06	-2.20207	29.626	ITK	BCL11B	TXK	RPL22	RHOH	RORA	GIMAP5	CD3D	ZAP70	LCK	GPR183	DNAJA3	CD28	BCL2	IL7R
protein targeting to membrane (GO:0006612)	14/156	3.6186e-08	2.86089e-06	-2.14084	27.3264	RPL5	RPL22	RPL23A	RPSA	RPL10A	RPS4X	RPS27	RPL18A	PEX3	RPL14	RPL13	SRPRB	RPL38	RPL18
protein complex disassembly (GO:0043241)	13/132	3.70653e-08	2.86089e-06	-2.14255	27.3483	RPL5	RPL22	RPL23A	RPSA	RPL10A	RPS4X	RPS27	RPL18A	STMN1	RPL14	RPL13	RPL38	RPL18
nuclear-transcribed mRNA catabolic process (GO:0000956)	15/183	3.96387e-08	2.95025e-06	-2.14934	27.3688	RPL5	RPL22	RPSA	RPL23A	RPL10A	LSM4	RPS4X	RPS27	RPL18A	EXOSC9	RPL14	RPL13	RPL38	RPL18	EXOSC2
ncRNA processing (GO:0034470)	17/241	4.52927e-08	3.25483e-06	-2.23498	28.2398	TRUB1	RPL5	NOP58	OSGEPL1	TSEN15	DDX47	HEATR1	RPSA	RBFA	FARS2	EXOSC9	TRMT6	RPL14	WBSCR22	UTP20	TRMT61A	EXOSC2
translational elongation (GO:0006414)	12/114	5.94713e-08	4.13127e-06	-2.05528	25.4792	RPS4X	RPL5	RPS27	RPL18A	RPL22	RPL14	RPL13	RPSA	RPL23A	RPL38	RPL18	RPL10A
translational initiation (GO:0006413)	13/139	6.87403e-08	4.62112e-06	-2.11064	25.9289	RPL5	RPL22	RPSA	RPL23A	RPL10A	RPS4X	RPS27	RPL18A	TRMT6	RPL14	RPL13	RPL38	RPL18
nuclear-transcribed mRNA catabolic process, nonsense-mediated decay (GO:0000184)	12/117	7.95542e-08	5.07328e-06	-2.06132	25.1307	RPS4X	RPL5	RPS27	RPL18A	RPL22	RPL14	RPL13	RPSA	RPL23A	RPL38	RPL18	RPL10A
mRNA catabolic process (GO:0006402)	15/193	8.03351e-08	5.07328e-06	-2.16753	26.4254	RPL5	RPL22	RPSA	RPL23A	RPL10A	LSM4	RPS4X	RPS27	RPL18A	EXOSC9	RPL14	RPL13	RPL38	RPL18	EXOSC2
macromolecular complex disassembly (GO:0032984)	13/142	8.85675e-08	5.42733e-06	-2.13333	25.8646	RPL5	RPL22	RPL23A	RPSA	RPL10A	RPS4X	RPS27	RPL18A	STMN1	RPL14	RPL13	RPL38	RPL18
T cell costimulation (GO:0031295)	10/76	9.115e-08	5.42733e-06	-2.18489	26.4897	SPN	DPP4	CD5	LCK	TRAC	CD28	CD3G	CD247	ICOS	CD3D
lymphocyte costimulation (GO:0031294)	10/77	1.03493e-07	5.99107e-06	-2.1845	26.2691	SPN	DPP4	CD5	LCK	TRAC	CD28	CD3G	CD247	ICOS	CD3D
translation (GO:0006412)	17/264	1.69141e-07	9.52676e-06	-2.27497	26.3018	PTCD3	RPL5	RPL22	RPSA	RPL23A	RPL10A	RBM3	RPS4X	MRPS9	RPS27	PDF	RPL18A	RPL14	RPL13	SRPRB	RPL38	RPL18
leukocyte differentiation (GO:0002521)	16/251	4.49824e-07	2.46693e-05	-2.25837	23.9612	ITK	BCL11B	TXK	RPL22	RHOH	RORA	GIMAP5	CD3D	ZAP70	LCK	GPR183	CAMK4	DNAJA3	BCL2	CD28	IL7R
rRNA processing (GO:0006364)	11/120	8.70067e-07	4.64928e-05	-2.10616	21.0115	RPL5	NOP58	DDX47	EXOSC9	HEATR1	RPL14	WBSCR22	RPSA	UTP20	RBFA	EXOSC2
rRNA metabolic process (GO:0016072)	11/126	1.41581e-06	7.37639e-05	-2.11305	20.1049	RPL5	NOP58	DDX47	EXOSC9	HEATR1	RPL14	WBSCR22	UTP20	RPSA	RBFA	EXOSC2
protein localization to membrane (GO:0072657)	16/276	1.58041e-06	8.03309e-05	-2.18797	20.6312	RPL5	RPL22	RPSA	RPL23A	RPL10A	RPS4X	RPS27	RPL18A	PEX3	DNAJA3	RPL14	RPL13	SRPRB	ITGB7	RPL38	RPL18
establishment of protein localization to membrane (GO:0090150)	14/229	3.87526e-06	0.000192287	-2.12119	18.1501	RPL5	RPL22	RPL23A	RPSA	RPL10A	RPS4X	RPS27	RPL18A	PEX3	RPL14	RPL13	SRPRB	RPL38	RPL18
ncRNA metabolic process (GO:0034660)	17/332	4.01944e-06	0.000194803	-2.2337	19.0837	TRUB1	RPL5	NOP58	OSGEPL1	DDX47	TSEN15	HEATR1	RPSA	RBFA	FARS2	EXOSC9	TRMT6	RPL14	WBSCR22	UTP20	TRMT61A	EXOSC2
protein targeting (GO:0006605)	15/273	6.44639e-06	0.000305324	-2.20347	17.8352	RPL5	RPL22	RPSA	RPL23A	AKAP5	RPL10A	RPS4X	RPS27	RPL18A	PEX3	RPL14	RPL13	SRPRB	RPL38	RPL18
establishment of protein localization to organelle (GO:0072594)	15/292	1.43739e-05	0.000665673	-2.18392	15.9747	RPL5	NOP58	RPL22	RPSA	RPL23A	RPL10A	RPS4X	RPS27	RPL18A	PEX3	RPL14	RPL13	SRPRB	RPL38	RPL18
gene expression (GO:0010467)	24/672	2.21134e-05	0.00100183	-2.22905	15.3936	RPL5	ZBTB25	RPL22	RPL23A	RORA	RPSA	RPL10A	LSM4	FARS2	RPS4X	RPS27	RBL1	RPL18A	EXOSC9	POLR3E	RPL14	RPL13	SRPRB	RPL38	NELFCD	HNRNPA1	RPL18	EXOSC2	NR2C2AP
T cell selection (GO:0045058)	5/27	3.0383e-05	0.00134719	-2.30046	15.2054	SPN	ZAP70	BCL11B	CD28	CD3D
positive regulation of lymphocyte proliferation (GO:0050671)	9/115	3.12877e-05	0.00135841	-2.13309	14.0814	SPN	ZAP70	IL23A	GPR183	DNAJA3	CD28	BCL2	PRKCQ	MIF
positive regulation of mononuclear cell proliferation (GO:0032946)	9/116	3.35156e-05	0.00142544	-2.12961	13.9559	SPN	ZAP70	IL23A	GPR183	DNAJA3	CD28	BCL2	PRKCQ	MIF
positive regulation of leukocyte proliferation (GO:0070665)	9/119	4.10223e-05	0.00170981	-2.12417	13.5339	SPN	ZAP70	IL23A	GPR183	DNAJA3	CD28	BCL2	PRKCQ	MIF
immune response-activating cell surface receptor signaling pathway (GO:0002429)	15/324	4.79124e-05	0.00195783	-3.59005	22.3872	ITK	PLEKHA1	TRAT1	TXK	TRAC	CD3G	LIME1	CD3D	LAX1	ZAP70	LCK	BCL2	CD28	PRKCQ	CD247
regulation of lymphocyte differentiation (GO:0045619)	9/124	5.66846e-05	0.00227174	-2.12267	12.9211	CD2	ZAP70	LCK	IL23A	CAMK4	CD27	GIMAP5	IL7R	IKZF3
single-organism cellular localization (GO:1902580)	19/496	6.47174e-05	0.00254474	-2.19745	13.1269	RPL5	NOP58	RPL22	RPSA	RPL23A	RPL10A	RASGRP1	CD2	RPS4X	RPS27	RPL18A	PEX3	DNAJA3	RPL14	RPL13	SRPRB	ITGB7	RPL38	RPL18
alpha-beta T cell differentiation (GO:0046632)	5/34	9.67751e-05	0.0037348	-2.22293	12.4263	ITK	BCL11B	TXK	RPL22	RORA
regulation of lymphocyte proliferation (GO:0050670)	10/170	0.000130182	0.00493271	-2.26742	12.0442	SPN	ZAP70	IL23A	GPR183	DNAJA3	CD28	BCL2	PRKCQ	MIF	IKZF3
regulation of mononuclear cell proliferation (GO:0032944)	10/171	0.000136615	0.00508402	-2.2663	11.9698	SPN	ZAP70	IL23A	GPR183	DNAJA3	CD28	BCL2	PRKCQ	MIF	IKZF3
thymic T cell selection (GO:0045061)	4/20	0.000144434	0.00528071	-2.20809	11.5785	SPN	ZAP70	CD28	CD3D
regulation of leukocyte proliferation (GO:0070663)	10/176	0.000172952	0.00621436	-2.26305	11.4983	SPN	ZAP70	IL23A	GPR183	DNAJA3	CD28	BCL2	PRKCQ	MIF	IKZF3
alpha-beta T cell activation (GO:0046631)	5/40	0.000213909	0.00755571	-2.16245	10.5645	ITK	BCL11B	TXK	RPL22	RORA
cellular component disassembly (GO:0022411)	14/350	0.000385843	0.0134016	-2.2095	9.52818	RPL5	RPL22	RPSA	RPL23A	RPL10A	RPS4X	RPS27	RPL18A	STMN1	RPL14	RPL13	PRKCQ	RPL38	RPL18
regulation of T cell differentiation (GO:0045580)	7/97	0.000393967	0.0134595	-2.05247	8.84219	CD2	ZAP70	LCK	IL23A	CAMK4	GIMAP5	IL7R
protein localization to organelle (GO:0033365)	15/396	0.000427647	0.0143487	-2.2117	9.38666	RPL5	NOP58	RPL22	RPL23A	RPSA	RPL10A	RPS4X	RPS27	RPL18A	PEX3	RPL14	RPL13	SRPRB	RPL38	RPL18
immune response-activating signal transduction (GO:0002757)	16/440	0.000433767	0.0143487	-3.40307	14.443	ITK	PLEKHA1	TRAT1	TXK	TRAC	CD3G	LIME1	CD3D	LAX1	ZAP70	LCK	BCL2	CD28	PRKCQ	CD247	BIRC3
immune response-regulating cell surface receptor signaling pathway (GO:0002768)	16/444	0.000478573	0.0155835	-3.38308	14.0788	ITK	PLEKHA1	TRAT1	TXK	TRAC	CD3G	LIME1	RASGRP1	CD3D	LAX1	ZAP70	LCK	BCL2	CD28	PRKCQ	CD247
positive regulation of alpha-beta T cell activation (GO:0046635)	5/48	0.00050883	0.0163139	-2.00063	8.23405	ZAP70	IL23A	CD28	PRKCQ	GIMAP5
negative thymic T cell selection (GO:0045060)	3/12	0.000521517	0.0164673	-1.72069	7.06579	SPN	ZAP70	CD28
positive regulation of lymphocyte differentiation (GO:0045621)	6/75	0.000593583	0.0184631	-2.02057	8.06609	ZAP70	IL23A	LCK	CD27	GIMAP5	IL7R
negative T cell selection (GO:0043383)	3/13	0.000671072	0.0199788	-1.75486	6.86691	SPN	ZAP70	CD28
positive T cell selection (GO:0043368)	3/13	0.000671072	0.0199788	-1.73083	6.7729	ZAP70	BCL11B	CD3D
positive regulation of antigen receptor-mediated signaling pathway (GO:0050857)	3/13	0.000671072	0.0199788	-1.68381	6.58891	PRKCH	TRAT1	LCK
regulation of defense response to virus (GO:0050688)	6/77	0.000683083	0.0200499	-1.98463	7.75899	SPN	IL23A	LCK	CD28	CD247	BIRC3
regulation of leukocyte differentiation (GO:1902105)	10/210	0.000702108	0.0203179	-2.17802	8.48611	CD2	INPP4B	ZAP70	LCK	IL23A	CAMK4	CD27	GIMAP5	IL7R	IKZF3
regulation of response to biotic stimulus (GO:0002831)	7/107	0.000711713	0.0203179	-2.04791	7.97917	SPN	IL23A	LCK	CD28	MIF	CD247	BIRC3
T cell migration (GO:0072678)	3/14	0.000845404	0.0238084	-1.79766	6.71916	ZAP70	S1PR1	ITGB7
positive regulation of T cell proliferation (GO:0042102)	6/83	0.00101524	0.0282103	-1.97427	7.04435	SPN	ZAP70	IL23A	DNAJA3	CD28	PRKCQ
B cell receptor signaling pathway (GO:0050853)	4/33	0.00105955	0.0290541	-2.00834	7.10669	PLEKHA1	LCK	BCL2	LIME1
regulation of multi-organism process (GO:0043900)	12/306	0.00117872	0.0319021	-2.20679	7.60259	SPN	MDFIC	LCK	IL23A	BCL2	CD28	PPIH	MIF	NELFCD	CD247	PPIA	BIRC3
positive regulation of B cell activation (GO:0050871)	5/58	0.00121742	0.0325271	-1.8933	6.48586	GPR183	CD28	BCL2	CD27	MIF
activation of immune response (GO:0002253)	16/487	0.00127135	0.0331961	-3.22052	10.9669	ITK	PLEKHA1	TRAT1	TXK	TRAC	CD3G	CD3D	LAX1	LIME1	ZAP70	LCK	BCL2	CD28	PRKCQ	CD247	BIRC3
positive regulation of alpha-beta T cell proliferation (GO:0046641)	3/16	0.00127432	0.0331961	-2.04241	6.95508	ZAP70	IL23A	CD28
RNA phosphodiester bond hydrolysis (GO:0090501)	6/89	0.00145941	0.0375483	-2.08117	6.83065	FEN1	TSEN15	EXOSC9	UTP20	RPSA	EXOSC2
regulation of B cell activation (GO:0050864)	6/92	0.00173051	0.0438158	-1.99759	6.248	GPR183	CD28	BCL2	CD27	MIF	IKZF3
regulation of alpha-beta T cell activation (GO:0046634)	5/63	0.00176609	0.0438158	-1.9269	6.02688	ZAP70	IL23A	CD28	PRKCQ	GIMAP5
positive regulation of T cell differentiation (GO:0045582)	5/63	0.00176609	0.0438158	-1.90808	5.96801	ZAP70	IL23A	LCK	GIMAP5	IL7R
positive regulation of viral genome replication (GO:0045070)	3/18	0.00181938	0.0446068	-2.13949	6.65354	CD28	PPIH	PPIA
tRNA processing (GO:0008033)	6/98	0.00238556	0.0578082	-1.92381	5.48405	TRUB1	OSGEPL1	TSEN15	TRMT6	TRMT61A	FARS2
cytokine production (GO:0001816)	5/68	0.00247721	0.059339	-1.9093	5.39279	ITK	TNFAIP8	CAMK4	TXK	RASGRP1
regulation of alpha-beta T cell proliferation (GO:0046640)	3/21	0.00287619	0.0681135	-2.04121	5.48387	ZAP70	IL23A	CD28
regulation of adaptive immune response based on somatic recombination of immune receptors built from immunoglobulin superfamily domains (GO:0002822)	6/103	0.00306107	0.0716773	-2.06695	5.44762	SPN	IL23A	CD28	PRKCQ	GIMAP5	IL7R
negative regulation of I-kappaB kinase/NF-kappaB signaling (GO:0043124)	4/44	0.00312204	0.0722927	-2.06396	5.42208	DNAJA3	RHOH	RORA	ZMYND11
telomere maintenance via semi-conservative replication (GO:0032201)	3/22	0.00329664	0.0754966	-1.86626	4.82179	PRIM2	RFC3	FEN1
CENP-A containing nucleosome assembly (GO:0034080)	3/23	0.0037528	0.0850092	-1.87518	4.6223	NPM1	RUVBL1	RBBP7
positive regulation of CD4-positive, alpha-beta T cell activation (GO:2000516)	3/24	0.00424559	0.0951377	-2.04327	4.80666	IL23A	PRKCQ	GIMAP5
regulation of lymphocyte apoptotic process (GO:0070228)	4/49	0.00461807	0.101429	-1.94408	4.44884	CD27	PRKCQ	CD3G	MIF
regulation of adaptive immune response (GO:0002819)	6/112	0.00462366	0.101429	-2.06564	4.72702	SPN	IL23A	CD28	PRKCQ	GIMAP5	IL7R
chromatin remodeling at centromere (GO:0031055)	3/25	0.00477583	0.103675	-1.84796	4.18838	NPM1	RUVBL1	RBBP7
positive regulation of viral process (GO:0048524)	5/81	0.00526975	0.113218	-2.04463	4.4541	MDFIC	CD28	PPIH	NELFCD	PPIA
telomere maintenance via recombination (GO:0000722)	3/26	0.0053443	0.113648	-1.91985	4.175	PRIM2	RFC3	FEN1
negative regulation of phosphorylation (GO:0042326)	11/325	0.00569685	0.119922	-2.22531	4.7197	DUSP5	NPM1	TAOK3	DNAJA3	SNX25	RHOH	ZMYND11	EPHA1	LAX1	TRIB2	BIRC3
positive regulation of leukocyte differentiation (GO:1902107)	6/118	0.00594926	0.122806	-2.01563	4.22707	ZAP70	IL23A	LCK	CD27	GIMAP5	IL7R
negative regulation of lymphocyte apoptotic process (GO:0070229)	3/27	0.00595172	0.122806	-2.01886	4.23386	CD27	PRKCQ	MIF
regulation of B cell proliferation (GO:0030888)	4/54	0.00653356	0.129676	-1.851	3.78107	GPR183	BCL2	MIF	IKZF3
lymphocyte migration (GO:0072676)	3/28	0.00659877	0.129734	-1.8737	3.82661	ZAP70	S1PR1	ITGB7
positive regulation of multi-organism process (GO:0043902)	6/123	0.00724969	0.139304	-2.03907	4.01921	MDFIC	CD28	PPIH	MIF	NELFCD	PPIA
regulation of defense response to virus by virus (GO:0050690)	3/29	0.00728607	0.139304	-1.94985	3.84335	LCK	CD28	CD247
exonucleolytic nuclear-transcribed mRNA catabolic process involved in deadenylation-dependent decay (GO:0043928)	3/29	0.00728607	0.139304	-1.89762	3.74039	EXOSC9	EXOSC2	LSM4
RNA phosphodiester bond hydrolysis, endonucleolytic (GO:0090502)	4/56	0.00742743	0.139448	-1.91372	3.77014	FEN1	TSEN15	UTP20	RPSA
regulation of stress fiber assembly (GO:0051492)	4/56	0.00742743	0.139448	-1.84483	3.63442	ALMS1	S1PR1	EVL	EPHA1
regulation of T cell proliferation (GO:0042129)	6/125	0.00782336	0.143833	-1.99164	3.86199	SPN	ZAP70	IL23A	DNAJA3	CD28	PRKCQ
regulation of viral genome replication (GO:0045069)	4/57	0.00790309	0.143833	-1.85662	3.60017	CD28	BCL2	PPIH	PPIA
regulation of rhodopsin mediated signaling pathway (GO:0022400)	3/30	0.00801419	0.143979	-2.00611	3.88801	NMT2	PRKCQ	PDE6B
negative regulation of intracellular signal transduction (GO:1902532)	11/345	0.00874109	0.151282	-2.14426	4.04968	DUSP5	PLEKHA1	TAOK3	DNAJA3	BCL2	STMN3	RHOH	RORA	MIF	ZMYND11	LAX1
B cell activation (GO:0042113)	6/128	0.00874416	0.151282	-1.87536	3.54183	ZAP70	GPR183	BCL2	IL7R	LAX1	IKZF3
nuclear-transcribed mRNA catabolic process, exonucleolytic (GO:0000291)	3/31	0.00878365	0.151282	-1.8435	3.48165	EXOSC9	EXOSC2	LSM4
mitotic recombination (GO:0006312)	3/31	0.00878365	0.151282	-1.80739	3.41345	PRIM2	RFC3	FEN1
histone exchange (GO:0043486)	3/31	0.00878365	0.151282	-1.75448	3.31353	NPM1	RUVBL1	RBBP7
activation of phospholipase C activity (GO:0007202)	4/59	0.00891345	0.152259	-1.79541	3.37928	ITK	CAMK4	TXK	PRKACB
regulation of cytokine biosynthetic process (GO:0042035)	5/93	0.00936041	0.156408	-1.9977	3.7063	SPN	ZNF287	CD28	PRKCQ	TRIB2
protein autophosphorylation (GO:0046777)	7/170	0.00946081	0.156408	-1.96235	3.64073	ZAP70	CAMK2D	TAOK3	LCK	TXK	TNIK	EPHA1
regulation of CD4-positive, alpha-beta T cell activation (GO:2000514)	3/32	0.00959493	0.156408	-1.98134	3.67596	IL23A	PRKCQ	GIMAP5
regulation of I-kappaB kinase/NF-kappaB signaling (GO:0043122)	8/213	0.00968166	0.156408	-1.98015	3.67375	IL23A	DNAJA3	TRAF5	CD27	RHOH	RORA	ZMYND11	BIRC3
single organism cell adhesion (GO:0098602)	9/259	0.0101156	0.160957	-2.0146	3.6799	CD2	VEZT	ZAP70	BCL2	ICAM2	ITGA6	ITGB7	EPHA1	ICOS
regulation of lymphocyte mediated immunity (GO:0002706)	5/95	0.0102077	0.160957	-1.92682	3.51957	SPN	IL23A	CD28	GIMAP5	IL7R
rhodopsin mediated signaling pathway (GO:0016056)	3/33	0.0104485	0.160957	-1.92242	3.51153	NMT2	PRKCQ	PDE6B
DNA replication-independent nucleosome assembly (GO:0006336)	3/33	0.0104485	0.160957	-1.84051	3.3619	NPM1	RUVBL1	RBBP7
DNA replication-independent nucleosome organization (GO:0034724)	3/33	0.0104485	0.160957	-1.83534	3.35246	NPM1	RUVBL1	RBBP7
DNA strand elongation involved in DNA replication (GO:0006271)	3/33	0.0104485	0.160957	-1.79075	3.27102	PRIM2	RFC3	FEN1
cell aging (GO:0007569)	4/62	0.0105812	0.160957	-1.79667	3.28182	NPM1	DNAJA3	BCL2	MIF
regulation of actin filament bundle assembly (GO:0032231)	4/62	0.0105812	0.160957	-1.76311	3.22052	ALMS1	S1PR1	EVL	EPHA1
T cell differentiation in thymus (GO:0033077)	3/34	0.0113447	0.165437	-1.83136	3.29491	BCL11B	DNAJA3	BCL2
regulation of immune effector process (GO:0002697)	9/264	0.0113607	0.165437	-2.11023	3.79666	SPN	LCK	IL23A	CD28	GIMAP5	MIF	CD247	IL7R	BIRC3
positive regulation of alpha-beta T cell differentiation (GO:0046638)	3/35	0.0122838	0.174146	-1.72002	3.00635	ZAP70	IL23A	GIMAP5
regulation of antigen receptor-mediated signaling pathway (GO:0050854)	3/35	0.0122838	0.174146	-1.70419	2.97868	PRKCH	TRAT1	LCK
DNA strand elongation (GO:0022616)	3/35	0.0122838	0.174146	-1.69709	2.96628	PRIM2	RFC3	FEN1
positive regulation of translation (GO:0045727)	4/66	0.0131006	0.183553	-1.81604	3.07865	RPS4X	RBM3	NPM1	CD28
positive regulation of B cell proliferation (GO:0030890)	3/36	0.0132663	0.183553	-1.70804	2.89556	GPR183	BCL2	MIF
telomere maintenance via telomere lengthening (GO:0010833)	3/36	0.0132663	0.183553	-1.63858	2.7778	PRIM2	FEN1	RFC3
leukocyte migration (GO:0050900)	8/226	0.0134758	0.183553	-1.88884	3.20206	SPN	CD2	ZAP70	LCK	S1PR1	ITGA6	ITGB7	PPIA
positive regulation of phospholipase C activity (GO:0010863)	4/67	0.0137851	0.186546	-1.72301	2.89306	ITK	CAMK4	TXK	PRKACB
coagulation (GO:0050817)	13/472	0.0144627	0.193207	-1.99424	3.27853	PRKCH	DOCK9	RASGRP1	AKAP1	SPN	CD2	LMAN1	LCK	HABP4	ITGA6	PRKCQ	PPIA	PRKACB
blood coagulation (GO:0007596)	13/472	0.0144627	0.193207	-1.99181	3.27452	PRKCH	DOCK9	RASGRP1	AKAP1	SPN	CD2	LMAN1	LCK	HABP4	ITGA6	PRKCQ	PPIA	PRKACB
DNA replication (GO:0006260)	7/186	0.0149431	0.198353	-1.87707	3.03654	FEN1	RFC3	RRM1	DNAJA3	RBBP7	SSBP1	PPIA
regulation of phospholipase C activity (GO:1900274)	4/69	0.0152211	0.200764	-1.7217	2.76441	ITK	CAMK4	TXK	PRKACB
dephosphorylation (GO:0016311)	9/278	0.0154581	0.202608	-1.93961	3.09655	INPP4B	DUSP5	PPP3CC	LCK	BCL2	PPM1K	PTPN4	LPIN1	PTPDC1
positive regulation of cytokine production (GO:0001819)	10/327	0.0158292	0.20525	-2.04192	3.23344	SPN	CD2	IL23A	TXK	POLR3E	CD28	RORA	PRKCQ	GIMAP5	MIF
hemostasis (GO:0007599)	13/478	0.0158926	0.20525	-1.97899	3.13378	PRKCH	DOCK9	RASGRP1	AKAP1	SPN	CD2	LMAN1	LCK	HABP4	ITGA6	PRKCQ	PPIA	PRKACB
tRNA metabolic process (GO:0006399)	6/146	0.0159551	0.20525	-1.84062	2.91467	TRUB1	OSGEPL1	TSEN15	TRMT6	TRMT61A	FARS2
negative regulation of protein kinase activity (GO:0006469)	7/189	0.0161799	0.206865	-1.94679	3.06753	DUSP5	NPM1	TAOK3	DNAJA3	EPHA1	TRIB2	LAX1
single organismal cell-cell adhesion (GO:0016337)	8/235	0.0166737	0.210259	-1.91375	2.98434	CD2	VEZT	ZAP70	BCL2	ICAM2	ITGA6	ITGB7	ICOS
positive regulation of adaptive immune response based on somatic recombination of immune receptors built from immunoglobulin superfamily domains (GO:0002824)	4/71	0.0167481	0.210259	-1.80044	2.80764	IL23A	CD28	PRKCQ	GIMAP5
regulation of leukocyte apoptotic process (GO:2000106)	4/71	0.0167481	0.210259	-1.70601	2.66038	CD27	CD3G	PRKCQ	MIF
negative regulation of leukocyte apoptotic process (GO:2000107)	3/41	0.0188362	0.23091	-1.69473	2.48401	CD27	PRKCQ	MIF
actin cytoskeleton reorganization (GO:0031532)	3/41	0.0188362	0.23091	-1.66977	2.44743	S1PR1	TNIK	LPIN1
regulation of viral process (GO:0050792)	6/152	0.0190714	0.231074	-1.88907	2.76752	MDFIC	CD28	BCL2	PPIH	NELFCD	PPIA
peptidyl-tyrosine phosphorylation (GO:0018108)	6/152	0.0190714	0.231074	-1.80524	2.64471	ZAP70	ITK	DYRK2	LCK	TXK	EPHA1
positive regulation of adaptive immune response (GO:0002821)	4/74	0.0192126	0.231439	-1.78476	2.61189	IL23A	CD28	PRKCQ	GIMAP5
regulation of alpha-beta T cell differentiation (GO:0046637)	3/42	0.0200829	0.237791	-1.65117	2.37168	ZAP70	IL23A	GIMAP5
peptidyl-tyrosine modification (GO:0018212)	6/154	0.0201963	0.237791	-1.79591	2.57958	ZAP70	ITK	DYRK2	LCK	TXK	EPHA1
negative regulation of kinase activity (GO:0033673)	7/202	0.0223837	0.257209	-1.92742	2.61718	DUSP5	NPM1	TAOK3	DNAJA3	EPHA1	LAX1	TRIB2
regulation of leukocyte mediated cytotoxicity (GO:0001910)	3/44	0.0227094	0.257209	-1.70521	2.31546	IL23A	GIMAP5	IL7R
positive regulation of tumor necrosis factor production (GO:0032760)	3/44	0.0227094	0.257209	-1.53736	2.08753	CD2	SPN	IL23A
regulation of interferon-gamma production (GO:0032649)	4/79	0.0237956	0.268054	-1.73017	2.27788	CD2	IL23A	TXK	GIMAP5
positive regulation of phospholipase activity (GO:0010518)	4/80	0.0247849	0.272711	-1.67673	2.17865	ITK	CAMK4	TXK	PRKACB
regulation of T cell mediated immunity (GO:0002709)	3/46	0.0255137	0.272711	-1.66499	2.1634	SPN	IL23A	IL7R
gluconeogenesis (GO:0006094)	3/46	0.0255137	0.272711	-1.58226	2.0559	GOT1	CRY1	PRKACB
positive regulation of tumor necrosis factor superfamily cytokine production (GO:1903557)	3/46	0.0255137	0.272711	-1.51233	1.96504	CD2	SPN	IL23A
amino acid transmembrane transport (GO:0003333)	3/46	0.0255137	0.272711	-1.48199	1.92561	SLC25A15	SLC25A26	SLC38A1
regulation of leukocyte mediated immunity (GO:0002703)	5/120	0.0255176	0.272711	-1.80412	2.34416	SPN	IL23A	CD28	GIMAP5	IL7R
negative regulation of phosphorus metabolic process (GO:0010563)	12/458	0.0258633	0.273599	-1.96243	2.54348	DUSP5	NPM1	TAOK3	DNAJA3	SNX25	RHOH	ZMYND11	EPHA1	LAX1	TRIB2	BIRC3	SYTL2
negative regulation of phosphate metabolic process (GO:0045936)	12/458	0.0258633	0.273599	-1.95983	2.54011	DUSP5	NPM1	TAOK3	DNAJA3	SNX25	RHOH	ZMYND11	EPHA1	LAX1	TRIB2	BIRC3	SYTL2
negative regulation of protein phosphorylation (GO:0001933)	8/260	0.0283765	0.295683	-1.9372	2.36041	DUSP5	NPM1	TAOK3	DNAJA3	SNX25	EPHA1	LAX1	TRIB2
cellular response to light stimulus (GO:0071482)	4/85	0.0301008	0.311365	-1.64416	1.91839	CRY1	NMT2	PRKCQ	PDE6B
positive regulation of NF-kappaB transcription factor activity (GO:0051092)	5/126	0.0306285	0.311365	-1.66296	1.94033	NPM1	PRKCH	TRAF5	PRKCQ	TRAF1
regulation of homeostatic process (GO:0032844)	9/314	0.0308506	0.3121	-1.93017	2.24755	CAMK2D	LCK	YLPM1	BCL2	S1PR1	RORA	GIMAP5	MIF	ETS1
myeloid leukocyte activation (GO:0002274)	4/86	0.0312386	0.314499	-1.63477	1.89106	CAMK4	RHOH	GIMAP5	RASGRP1
regulation of cell killing (GO:0031341)	3/50	0.031654	0.315632	-1.62283	1.87142	IL23A	GIMAP5	IL7R
hexose biosynthetic process (GO:0019319)	3/50	0.031654	0.315632	-1.46298	1.68708	GOT1	CRY1	PRKACB
regulation of symbiosis, encompassing mutualism through parasitism (GO:0043903)	6/174	0.0339874	0.326973	-1.78922	2.00013	MDFIC	CD28	BCL2	PPIH	NELFCD	PPIA
regulation of phospholipase activity (GO:0010517)	4/89	0.0348022	0.326973	-1.62987	1.822	ITK	CAMK4	TXK	PRKACB
cellular component biogenesis (GO:0044085)	4/89	0.0348022	0.326973	-1.58188	1.76835	RPL5	PEX3	RPL14	BRIX1
phototransduction, visible light (GO:0007603)	4/89	0.0348022	0.326973	-1.57109	1.75628	NMT2	PDE6B	PRKCQ	DHRS3
RNA modification (GO:0009451)	4/89	0.0348022	0.326973	-1.5635	1.7478	TRUB1	OSGEPL1	RPUSD2	TRMT61A
positive regulation of interferon-gamma production (GO:0032729)	3/52	0.0349881	0.326973	-1.51552	1.69417	CD2	IL23A	TXK
positive regulation of production of molecular mediator of immune response (GO:0002702)	3/52	0.0349881	0.326973	-1.47414	1.64791	CD28	MIF	GIMAP5
ATP-dependent chromatin remodeling (GO:0043044)	3/52	0.0349881	0.326973	-1.28942	1.44141	NPM1	RUVBL1	RBBP7
positive regulation of lipase activity (GO:0060193)	4/90	0.0360403	0.326973	-1.6271	1.8189	ITK	CAMK4	TXK	PRKACB
regulation of cytokine production (GO:0001817)	12/482	0.036154	0.326973	-1.92698	2.15413	SPN	ZNF287	CD2	IL23A	TXK	POLR3E	CD28	RORA	PRKCQ	GIMAP5	MIF	TRIB2
nuclear-transcribed mRNA catabolic process, deadenylation-dependent decay (GO:0000288)	3/53	0.0367205	0.327032	-1.38552	1.54859	EXOSC9	EXOSC2	LSM4
adaptive immune response (GO:0002250)	4/91	0.0373036	0.329643	-1.50493	1.67009	ITK	ZAP70	TXK	CD27
regulation of nucleocytoplasmic transport (GO:0046822)	6/178	0.0373301	0.329643	-1.76713	1.96106	INPP4B	DYRK2	MDFIC	IL23A	CAMK4	CD27
mitochondrion organization (GO:0007005)	6/179	0.0381974	0.335674	-1.76079	1.9221	PTCD3	AKT3	BCL2	GIMAP5	SSBP1	LPIN1
apoptotic signaling pathway (GO:0097190)	9/327	0.0383944	0.335674	-1.78233	1.94562	SPN	DYRK2	PPP3CC	DDX47	CD5	RASGRF2	BCL2	CD28	CD27
regulation of osteoclast differentiation (GO:0045670)	3/54	0.0384962	0.335674	-1.34881	1.47238	INPP4B	IL23A	CAMK4
regulation of G-protein coupled receptor protein signaling pathway (GO:0008277)	5/137	0.0415694	0.355044	-1.58396	1.64021	SNX25	CRY1	NMT2	PDE6B	PRKCQ
monosaccharide biosynthetic process (GO:0046364)	3/56	0.0421765	0.357636	-1.33672	1.37446	GOT1	CRY1	PRKACB
response to hydrogen peroxide (GO:0042542)	4/95	0.0426093	0.357636	-1.54338	1.58696	PLEKHA1	LCK	BCL2	ETS1
homeostasis of number of cells (GO:0048872)	4/96	0.0439988	0.365313	-1.56436	1.57531	BCL2	GCNT4	GIMAP5	IL7R
regulation of tissue remodeling (GO:0034103)	3/58	0.0460269	0.370455	-1.38705	1.37737	INPP4B	IL23A	S1PR1
chromatin assembly or disassembly (GO:0006333)	3/58	0.0460269	0.370455	-1.35839	1.34891	NPM1	RUVBL1	RBBP7
regulation of intracellular transport (GO:0032386)	10/394	0.0476161	0.380199	-1.88188	1.81989	INPP4B	CAMK2D	DYRK2	PPP3CC	MDFIC	IL23A	CAMK4	BCL2	CD27	GIMAP5
positive regulation of cytokine biosynthetic process (GO:0042108)	3/59	0.0480151	0.381922	-1.37779	1.32617	SPN	CD28	PRKCQ
regulation of microtubule cytoskeleton organization (GO:0070507)	4/100	0.0498088	0.392082	-1.54506	1.44662	RANBP1	NPM1	STMN1	STMN3

## Sheet: Downregulated_GeneAtlas
Cell.type.(GeneAtlas)	Overlap	P-value	Adjusted P-value	Z-score	Combined Score	Genes
CD4+_Tcells	49/533	3.26967e-15	1.89641e-13	-2.29514	76.5523	ITK	DYRK2	ZBTB25	OSGEPL1	TRAC	ICAM2	CD3G	RORA	GIMAP5	ETS1	CD3D	GIMAP7	SEPT6	LBH	ITGB7	DENND2D	MTERFD2	SEPT1	RHOH	LAX1	ZAP70	INPP4B	TBC1D4	LCK	TRAF5	EVL	PRKCQ	PTPRCAP	TNIK	TRIB2	TXK	ADD3	RASGRP1	HNRNPA1	ICOS	ATP8B2	BCL11B	TRAT1	WWP1	CD2	BCL2	CD28	NMT2	CD27
CD8+_Tcells	51/602	1.31616e-13	3.81688e-12	-2.30511	68.3671	ITK	DYRK2	ZBTB25	ANKRD36	RASGRF2	TRAC	RORA	CD3G	GIMAP5	ETS1	CD3D	SEPT6	PPP3CC	DENND2D	FNBP4	CD96	SLC38A1	KLF12	RPL22	RHOH	MTERFD2	SEPT1	LAX1	ARL4C	INPP4B	LCK	TRAF5	EVL	PRKCQ	PTPRCAP	TNIK	HIST1H2BG	ANKRD36B	TXK	ADD3	MLLT3	RASGRP1	ABLIM1	STAT4	HNRNPA1	ATP8B2	BCL11B	WWP1	CD2
CD56+_NKCells	25/752	0.00852397	0.158336	-2.16886	10.3343	DYRK2	TXK	ICAM2	RORA	ADD3	ETS1	GIMAP7	SPN	PPP3CC	STAT4	ITGB7	DENND2D	CD96	PRKCH	PLEKHA1	AGK	SYTL2	ARL4C	ZAP70	GZMM	TAOK3	PRKCQ	ESYT1	CD247	PTPN4
FetalThyroid	5/66	0.0131006	0.158336	-0.823586	3.57032	RPS4X	CAMK2D	ZNF483	RPL38	NUCKS1
721_B_lymphoblasts	40/1543	0.0136497	0.158336	-2.36036	10.1355	MIPEP	PRIM2	FEN1	DDX47	WDR3	HEATR1	KIAA0020	NMD3	TTC27	SEPT6	CCND2	CAND1	OXCT1	PPAT	EXOSC9	SNX25	LEO1	WBSCR22	ICOS	EXOSC2	PTCD3	ACBD6	RANBP1	STARD4	RRM1	NPM1	RFC3	AGK	DDX55	TRAF1	LSM4	PEX3	DNAJA3	RPUSD2	SRPRB	PPIH	SFXN1	SSBP1	NIT2	PPIA
[truncated: 7 more columns]

## Sheet: Downregulated_ChEA_2016
Transcriptiona.factor.(ChIP_ID)	Overlap	P-value	Adjusted P-value	Z-score	Combined Score	Genes
STAT6_20620947_ChIP-Seq_CD4_POS_T_Human	29/508	1.12442e-10	7.03885e-08	-3.2951	75.486	ITK;SLFN5;TNFAIP8;CAMK2D;KCNA3;RORA;IKZF3;DPP4;PPP3CC;STAT4;HABP4;SLFN12L;STARD4;KLF12;SLC38A1;PRKCH;BCL11B;SFMBT2;TRAF1;TTC39C;LIME1;CD2;TBC1D4;GPR183;BCL2;EVL;CD247;IL7R;LPIN1
RUNX_20019798_ChIP-Seq_JUKART_Human	30/616	2.31754e-09	7.25389e-07	-2.53797	50.4619	OXNAD1;TNFAIP8;CAMK2D;DYRK2;DOCK9;RASGRF2;ICAM2;RORA;IKZF2;ADD3;S1PR1;ZNF287;PPP1R16B;C14ORF64;KLF12;SLC38A1;PRKCH;LSM4;SYTL2;CD2;ARL4C;TBC1D4;CD28;NMT2;PRKCQ;ITGA6;EVL;IL7R;LPIN1;TRIB2
MYB_26560356_Chip-Seq_TH1_Human	59/2000	1.36721e-08	2.8529e-06	-1.62442	29.4148	GABPB2;NUCKS1;FAM159A;ETS1;AQP3;CD3D;SPN;LBH;CCND2;SIT1;NIPAL3;STMN1;ITGB7;DENND2D;PPP1R16B;DUSP5;SLC38A1;PVRIG;SFMBT2;DDX55;FAAH2;RHOH;MIF;LAX1;MDFIC;PIGK;PRKCQ;EVL;PTPRCAP;SLFN5;CAMK2D;KCNA3;UAP1;PPM1K;RASGRP1;LMAN1;TMEM204;ZNF428;S1PR1;HNRNPA1;CDR2;PPP1R14B;NPM1;PLEKHA1;ATP8B2;BCL11B;IFFO2;DHRS3;TTC39B;POLR3E;RCAN3;BCL2;CD27;GRAP;ESYT1;COPS8;LPIN1;CLUAP1;CLEC2D
MYB_26560356_Chip-Seq_TH2_Human	58/2000	3.43567e-08	5.37682e-06	-1.57879	27.1338	ABCD2;FAM159A;ETS1;AQP3;SPN;GPR174;MFSD6;PPP3CC;LBH;CCND2;NIPAL3;STMN1;DENND2D;PPP1R16B;DUSP5;CD96;PRKCH;PVRIG;DDX55;RHOH;LIME1;ARL4C;LCK;SUCLG2;ITGA6;PRKCQ;EVL;SLFN5;CAMK2D;TXK;KCNA3;PPM1K;MLLT3;RASGRP1;AP3M2;S1PR1;HNRNPA1;ICOS;ACBD6;NOP58;RRM1;PPP1R14B;GOT1;PLEKHA1;BCL11B;LSM4;DHRS3;TTC39B;CD2;GPR183;CAMK4;RCAN3;BCL2;FAM98B;IL7R;COPS8;LPIN1;CLUAP1
GATA3_27048872_Chip-Seq_THYMUS_Human	56/2000	2.03301e-07	2.12111e-05	-1.5523	23.9187	GALNT12;ABCD2;DYRK2;OSGEPL1;ZBTB25;DOCK9;TSEN15;RASGRF2;C2ORF44;IKZF2;ETS1;CD3D;PPP3CC;LBH;CCND2;STMN1;DGCR6L;DENND2D;PPP1R16B;CD52;PVRIG;RHOH;LAX1;EML5;PEX3;CRY1;ITGA6;PRKCQ;EVL;TRIB2;BIRC3;DDX24;AMIGO1;AKAP5;MLLT3;ADD3;RASGRP1;AP3M2;LDHB;SLC25A26;LEO1;ACBD6;NOP58;BCL11B;TRAT1;YLPM1;TTC39B;CD2;GPR183;CAMK4;BCL2;CD28;NMT2;CD247;LPIN1;PTPN4
MAF_26560356_Chip-Seq_TH2_Human	56/2000	2.03301e-07	2.12111e-05	-1.5162	23.3626	RPL5;GABPB2;OSGEPL1;DOCK9;RASGRF2;CD3G;NUCKS1;ETS1;CD3D;ZNF48;SPN;PPP3CC;CCND2;NIPAL3;STMN1;ITGB7;PRKACB;DENND2D;DUSP5;CD52;KLF12;SLC38A1;SFMBT2;RPL22;ABHD14A;APRT;MDFIC;LCK;TRAF5;PPIH;PRKCQ;ZMYND11;FAM84B;KCNA3;UAP1;ADD3;AP3M2;DPP4;TMEM204;S1PR1;C14ORF64;PPP1R14B;ATP8B2;IFFO2;INADL;DHRS3;CD2;GZMM;RPS27;CD5;GPR183;BCL2;NMT2;CD247;LPIN1;CLEC2D
UTX_26944678_Chip-Seq_JUKART_Human	55/2000	4.78508e-07	4.27923e-05	-1.5515	22.5783	RPL5;GABPB2;ZBTB25;ICAM2;PEBP1;STMN3;NUCKS1;RPL10A;ETS1;CD3D;SPN;CCND2;SIT1;NIPAL3;STMN1;FNBP4;DENND2D;CD96;KLF12;PVRIG;RHOH;ABHD14A;RPSA;LIME1;APRT;ZAP70;LCK;TRAF5;SUCLG2;ITGA6;PRKCQ;EVL;PTPRCAP;TNIK;EPHA1;TRIB2;BIRC3;PRIM2;CAMK2D;TXK;KCNA3;MLLT3;ADD3;ABLIM1;EXOSC9;HNRNPA1;BCL11B;TRAT1;TTC39C;LSM4;DHRS3;RPS27;POLR3E;NMT2;ESYT1
VDR_23849224_ChIP-Seq_CD4+_Human	58/2231	1.36718e-06	0.000106982	-1.47822	19.96	MIPEP;RPL5;OXNAD1;ABCD2;GABPB2;ZBTB25;DDX47;C2ORF44;ICAM2;GIMAP5;RPL10A;MFSD6;LBH;RUVBL1;RPL38;SBDSP1;FNBP4;KLF12;DDX55;VPS13A;MTERFD2;LAX1;RBL1;PEX3;RPUSD2;CRY1;PPIH;HIST1H2BG;TRUB1;CAMK2D;PPM1K;AP3M2;ABLIM1;CAND1;OXCT1;EXOSC9;DNAJC21;RPL13;BRIX1;HNRNPA1;ICOS;PTCD3;RANBP1;NOP58;P2RY10;NPM1;YLPM1;WWP1;RPL23A;LSM4;RPS27;DNAJA3;POLR3E;FAM98B;SSBP1;ZCCHC4;PTPN4;HNRNPA1L2
FOXO1_25302145_ChIP-Seq_T-LYMPHOCYTE_Mouse	53/2000	2.47876e-06	0.000172412	-1.42577	18.4034	RPL5;DYRK2;ZBTB25;ICAM2;IKZF3;ETS1;CD3D;GIMAP7;AKT3;ITGB7;PRKACB;FNBP4;DENND2D;TMEM194B;PRKCH;RHOH;TRAF1;ARL4C;ZAP70;INPP4B;BIN1;TRAF5;CRY1;ITGA6;PRKCQ;EVL;TRIB2;BIRC3;SLFN5;CAMK2D;TXK;UAP1;MLLT3;ADD3;AP3M2;STAT4;RPL14;S1PR1;P2RY10;GOT1;WWP1;CD2;GPR183;CAMK4;CD28;FAM98B;CD247;ESYT1;IL7R;LPIN1;PTPN4;TRMT61A;CLEC2D
MAF_26560356_Chip-Seq_TH1_Human	52/2000	5.45274e-06	0.000341341	-1.47904	17.9251	FEN1;GABPB2;ZBTB25;XYLT2;NUCKS1;GIMAP5;FAM159A;ETS1;LBH;CCND2;KIAA1147;NIPAL3;STMN1;ITGB7;DENND2D;CD52;KLF12;PVRIG;RPL22;RHOH;MTERFD2;RPSA;TRAF1;APRT;LCK;PRKCQ;PTPRCAP;ZMYND11;PPIA;FAM84B;BIRC3;SLFN5;KCNA3;ADD3;S1PR1;C14ORF64;NOP58;PPP1R14B;NPM1;ATP8B2;BCL11B;TTC39C;DHRS3;CD2;RCAN3;CD28;NMT2;CD247;ESYT1;IL7R;LPIN1;CLEC2D
GATA3_26560356_Chip-Seq_TH2_Human	48/2000	0.000101124	0.0057549	-1.53544	14.1248	GALNT12;MAGEH1;SLFN5;ABCD2;ZBTB25;DOCK9;TSEN15;RASGRF2;AKAP5;MLLT3;RPL10A;ETS1;RASGRP1;AP3M2;PPP3CC;LBH;CCND2;OXCT1;EXOSC9;STAT4;S1PR1;BRIX1;RPL38;ICOS;SLFN12L;DENND2D;C14ORF64;PPP1R16B;CD52;BCL11B;TRAT1;YLPM1;INADL;LIME1;LAX1;DHRS3;ARL4C;SLFN13;RBL1;CAMK4;TRAF5;CD28;NMT2;ITGA6;EVL;IL7R;LPIN1;HNRNPA1L2
MYC_19030024_ChIP-ChIP_MESCs_Mouse	77/3868	0.000334257	0.0174371	-1.23575	9.89048	RPL5;OXNAD1;FEN1;DYRK2;GABPB2;WDR3;STMN3;NUCKS1;IKZF2;RPL10A;AQP3;TTC27;RPS4X;RBM3;CCND2;RPL18A;RUVBL1;STMN1;HABP4;RPL38;FNBP4;PPP1R16B;DDX55;RPL22;RPSA;MIF;TRAF1;MRPS9;RBL1;LCK;IL23A;RPUSD2;POLR1E;SUCLG2;ITGA6;PIGL;PPIA;TRIB2;MCPH1;BIRC3;PRIM2;HEATR1;NMD3;PPM1K;AKAP1;SLC25A26;LDHB;LMAN1;WBSCR22;RPL14;RPL13;RBBP7;RPL18;EXOSC2;PTCD3;ACBD6;RANBP1;RRM1;PPP1R14B;NPM1;GOT1;BCL11B;AGK;RPL23A;LSM4;RPS27…
EKLF_21900194_ChIP-Seq_ERYTHROCYTE_Mouse	31/1239	0.000995309	0.0479279	-1.71527	11.8567	PRIM2;FEN1;DDX24;PEBP1;NMD3;ADD3;RPL10A;TTC27;RPS4X;LMAN1;CCND2;CAND1;OXCT1;PPAT;RUVBL1;STMN1;LEO1;EXOSC2;PTCD3;ACBD6;SLC38A1;RRM1;GOT1;MIF;MRPS9;POLR3E;SFXN1;PPIH;COPS8;ABCE1;PPIA
RUNX1_17652178_ChIP-ChIP_JURKAT_Human	26/1003	0.00156844	0.0662865	-2.76637	17.8643	KCNA3;RORA;ADD3;ETS1;AQP3;SPN;RBM3;LDHB;ABLIM1;CAND1;ICOS;PPP1R16B;KLF12;SLC38A1;NPM1;RRM1;MORC4;PLEKHA1;TRAT1;VPS13A;RHOH;LCK;DNAJA3;CD28;NMT2;BIRC3
PCGF2_27294783_Chip-Seq_NPCs_Mouse	15/451	0.00158833	0.0662865	-2.58187	16.6404	NOP58;TMEM194B;OSGEPL1;MTERFD2;NUCKS1;IKZF2;ARL4C;MRPS9;MFSD6;STAT4;BCL2;CD28;ICOS;COPS8;PTPN4
ZNF217_24962896_ChIP-Seq_MCF-7_Human	35/1522	0.00201512	0.0788415	-1.75877	10.9168	MIPEP;PRIM2;DYRK2;TSEN15;RORA;NMD3;MLLT3;IKZF2;AKAP1;ABLIM1;MFSD6;CAND1;STAT4;LEO1;C14ORF64;DUSP5;CD96;ACBD6;SLC38A1;RFC3;PRKCH;LRBA;SFMBT2;WWP1;TTC39C;SYTL2;ARL4C;INPP4B;SUCLG2;ITGA6;EVL;TNIK;ZMYND11;COPS8;FAM84B
MYC_18555785_ChIP-Seq_MESCs_Mouse	29/1200	0.00242425	0.0892695	-2.16925	13.0637	TRUB1;RPL5;WDR3;HEATR1;NMD3;NUCKS1;RPL10A;AKAP1;RBM3;RPL18A;RPL13;RPL38;RPL18;EXOSC2;RANBP1;NPM1;AGK;DDX55;RPL22;RPL23A;RPSA;MIF;LSM4;RPS27;DNAJA3;ALMS1;SFXN1;ABCE1;PPIA
TTF2_22483619_ChIP-Seq_HELA_Human	34/1512	0.00333786	0.10831	-1.64654	9.38927	RPL5;VEZT;FEN1;DDX47;STMN3;RPL10A;AP3M2;RPS4X;CAND1;PDF;ZNF649;STMN1;RPL14;RPL13;RPL38;RBBP7;RPL18;PRKACB;EXOSC2;PTCD3;RANBP1;KLF12;NOP58;NPM1;RRM1;IFFO2;ABHD14A;CD2;RPS27;PEX3;POLR3E;SSBP1;ZCCHC4;LPIN1
MYC_19079543_ChIP-ChIP_MESCs_Mouse	33/1458	0.00346803	0.10831	-2.25582	12.7774	RPL5;WDR3;HEATR1;AKAP1;RPS4X;RBM3;SLC25A26;RPL18A;RPL14;RPL38;RPL18;FNBP4;PTCD3;RANBP1;NPM1;RRM1;GOT1;SFMBT2;RPL22;RPL23A;RPSA;MIF;ARL4C;RPS27;BCL2;POLR1E;SRPRB;PPIH;PIGL;SSBP1;LPIN1;ABCE1;PPIA
KDM2B_26808549_Chip-Seq_HPB-ALL_Human	42/2000	0.00389253	0.10831	-1.43258	7.94895	MIPEP;DYRK2;KCNA3;UAP1;MLLT3;ADD3;ZNF48;AKAP1;AP3M2;ABLIM1;LBH;SIT1;AKT3;NIPAL3;STMN1;RPL13;GCNT4;CDR2;DENND2D;ACBD6;KLF12;TMEM194B;ATP8B2;BCL11B;PVRIG;SFMBT2;RPL22;IFFO2;MIF;TRAF1;TTC39C;INADL;LIME1;CD2;ZAP70;RPS27;BCL2;PPIH;PRKCQ;GRAP;ZMYND11;HNRNPA1L2
FOXA1_26743006_Chip-Seq_LNCaP-abl_Human	42/2000	0.00389253	0.10831	-1.37559	7.63276	RPL5;ABCD2;DYRK2;ZBTB25;DDX24;RASGRF2;KCNA3;RORA;AKAP5;AQP3;AKAP1;DPP4;KIAA1147;NIPAL3;STMN1;RPL14;UTP20;RPL38;RPL18;FNBP4;ACBD6;RRM1;RPL22;YLPM1;WWP1;MTERFD2;RPSA;TTC39C;INADL;DHRS3;TAOK3;RCAN3;CRY1;BCL2;PIGK;NMT2;PPIH;FAM98B;CD247;ESYT1;EPHA1;ANKRD36B
XRN2_22483619_ChIP-Seq_HELA_Human	34/1529	0.0039725	0.10831	-1.60648	8.88122	RPL5;C2ORF44;RPL10A;AP3M2;RPS4X;CCND2;RPL14;WBSCR22;RPL13;RPL38;RBBP7;HNRNPA1;RPL18;EXOSC2;FNBP4;PTCD3;NOP58;NPM1;GOT1;AGK;RPL22;WWP1;RPL23A;RPSA;APRT;RPS27;PEX3;TRMT6;PIGL;ESYT1;SSBP1;LPIN1;PPIA;FAM84B
SOX2_18555785_ChIP-Seq_MESCs_Mouse	15/497	0.00397944	0.10831	-2.81056	15.5329	PPP1R16B;RFC3;PLEKHA1;YLPM1;AQP3;AKAP1;LDHB;POLR3E;STMN1;LEO1;SFXN1;PRKCQ;RBBP7;RPL18;CDR2
E2F4_21247883_ChIP-Seq_LYMPHOBLASTOID_Human	58/2998	0.00423632	0.109248	-1.14295	6.24513	MIPEP;VEZT;FEN1;DYRK2;GABPB2;ZBTB25;DOCK9;TSEN15;PEBP1;RORA;NUCKS1;CCND2;STMN1;PRKACB;ZNF287;DUSP5;RFC3;SLC38A1;PRKCH;DDX55;APRT;EML5;SLC25A15;TBC1D4;CRY1;PIGK;PPIH;PIGL;ZMYND11;BIRC3;TRUB1;DDX24;KCNA3;UAP1;AKAP5;ADD3;RASGRP1;LDHB;CAND1;PDF;BTAF1;S1PR1;RPL13;UTP20;HNRNPA1;CDR2;ACBD6;RRM1;PLEKHA1;ATP8B2;YLPM1;RPL23A;TAOK3;DNAJA3;POLR3E;TUBGCP5;FAM98B;CLUAP1
NFE2_27457419_Chip-Seq_LIVER_Mouse	24/972	0.00436295	0.109248	-1.94344	10.5618	PRIM2;ACBD6;NOP58;TMEM194B;OSGEPL1;TSEN15;MTERFD2;UAP1;NUCKS1;IKZF2;LAX1;ARL4C;ZAP70;MRPS9;MFSD6;AKT3;STAT4;CD28;BCL2;CD247;PTPN4;ICOS;COPS8;TMEM14A
PCGF2_27294783_Chip-Seq_ESCs_Mouse	15/512	0.00521251	0.125501	-2.46976	12.9828	PRIM2;TMEM194B;OSGEPL1;IKZF2;ARL4C;ZAP70;MRPS9;MFSD6;STAT4;BCL2;CD28;ICOS;COPS8;PTPN4;TMEM14A
SUZ12_27294783_Chip-Seq_NPCs_Mouse	22/880	0.00542614	0.125806	-2.05129	10.7006	PRIM2;ACBD6;NOP58;TMEM194B;OSGEPL1;TSEN15;MTERFD2;UAP1;IKZF2;ARL4C;ZAP70;MRPS9;MFSD6;AKT3;STAT4;CD28;BCL2;CD247;PTPN4;ICOS;COPS8;TMEM14A
SOX9_26525672_Chip-Seq_Limbbuds_Mouse	28/1230	0.00646938	0.132169	-1.76233	8.88334	PRIM2;ANKRD36;UAP1;NUCKS1;AKAP1;MFSD6;CAND1;AKT3;STAT4;ICOS;TMEM14A;ACBD6;TMEM194B;PRKCH;BCL11B;MTERFD2;ARL4C;GZMM;MRPS9;PEX3;IL23A;CD28;CRY1;BCL2;CD247;COPS8;LPIN1;TRIB2
FOXP3_21729870_ChIP-Seq_TREG_Human	31/1404	0.00652504	0.132169	-1.5706	7.90342	OSGEPL1;DDX47;HEATR1;KIAA0020;NUCKS1;GIMAP5;FARS2;ABLIM1;RUVBL1;RPL38;RPL18;ICOS;SLFN12L;PTCD3;CD96;ACBD6;RRM1;RFC3;GOT1;RPL22;LAX1;APRT;TAOK3;PEX3;FAM98B;PIGL;SSBP1;IL7R;HNRNPA1L2;BIRC3;FAM84B
GATA6_25053715_ChIP-Seq_YYC3_Human	41/2000	0.00654511	0.132169	-1.38947	6.98768	RPL5;SLFN5;GABPB2;OSGEPL1;ZBTB25;DDX47;ANKRD36;DOCK9;TSEN15;HEATR1;ICAM2;NUCKS1;AKAP5;ZNF48;ZNF649;PRKACB;SLFN12L;DENND2D;C14ORF64;NOP58;PPP1R14B;TMEM194B;BCL11B;RPL22;WWP1;TTC39C;INADL;DHRS3;ARL4C;MRPS9;RPS27;TBC1D4;POLR3E;RCAN3;CRY1;PPIH;CD247;HIST1H2BG;ESYT1;ANKRD36B;BIRC3
KDM2B_26808549_Chip-Seq_JURKAT_Human	41/2000	0.00654511	0.132169	-1.3383	6.73033	DOCK9;KCNA3;ICAM2;PPM1K;ADD3;AKAP1;AP3M2;ABLIM1;CAND1;CCND2;SIT1;AKT3;NIPAL3;STAT4;S1PR1;RPL13;FNBP4;DENND2D;DUSP5;KLF12;SLC38A1;ATP8B2;BCL11B;SFMBT2;IFFO2;TRAF1;TTC39C;LSM4;DHRS3;ARL4C;RPS27;POLR3E;TRAF5;RCAN3;ITGA6;PRKCQ;EVL;CD247;ESYT1;ZMYND11;LPIN1
NOTCH1_21737748_ChIP-Seq_TLL_Human	9/245	0.00717379	0.140337	-2.85463	14.0942	DENND2D;DUSP5;CD27;GIMAP5;IL7R;ZMYND11;LAX1;GIMAP7;BIRC3
NUCKS1_24931609_ChIP-Seq_HEPATOCYTES_Mouse	16/588	0.00789498	0.149765	-2.0801	10.0709	RPL5;DUSP5;CAMK2D;DYRK2;WWP1;ETS1;LMAN1;PPP3CC;RBL1;MDFIC;TBC1D4;BIN1;LCK;S1PR1;ITGA6;HNRNPA1
FLI1_20887958_ChIP-Seq_HPC-7_Mouse	41/2030	0.00836541	0.154022	-1.31216	6.27691	RPL5;SLFN5;OXNAD1;OSGEPL1;ANKRD36;HEATR1;GIMAP5;ADD3;RPL10A;LBH;SIT1;RUVBL1;RPL38;GCNT4;RPL18;TMEM14A;FNBP4;DENND2D;PPP1R16B;CD52;ACBD6;NOP58;RRM1;RFC3;PPP1R14B;AGK;DDX55;RHOH;LSM4;RPS27;TAOK3;DNAJA3;GPR183;FAM98B;GRAP;HIST1H2BG;TNIK;SSBP1;COPS8;CLUAP1;MCPH1
OLIG2_23332759_ChIP-Seq_OLIGODENDROCYTES_Mouse	41/2040	0.00905959	0.162037	-1.48826	7.00069	TRUB1;PRIM2;TNFAIP8;CAMK2D;ABCD2;DYRK2;TSEN15;WDR3;KCNA3;RORA;NMD3;ETS1;RASGRP1;AKAP1;CCND2;OXCT1;EXOSC9;AKT3;BRIX1;RPL38;PRKACB;RRM1;RFC3;KLF12;SLC38A1;NPM1;AGK;WWP1;RHOH;INPP4B;RPS27;MDFIC;BIN1;BCL2;TUBGCP5;CD28;NMT2;SUCLG2;TNIK;PTPN4;TRIB2
FOXP3_17237761_ChIP-ChIP_TREG_Mouse	9/257	0.00964749	0.167759	-5.26076	24.4155	RBL1;TRAT1;CD28;STAT4;BCL2;RHOH;ICOS;ETS1;TRIB2
NANOG_18555785_Chip-Seq_ESCs_Mouse	40/2000	0.010722	0.167799	-1.35003	6.12299	PRIM2;CAMK2D;TSEN15;KCNA3;UAP1;NMD3;NUCKS1;IKZF2;RASGRP1;DPP4;MFSD6;AKT3;STAT4;S1PR1;ICOS;PRKACB;TMEM14A;ACBD6;TMEM194B;LRBA;SFMBT2;MTERFD2;TRAF1;INADL;LAX1;ARL4C;CD2;ZAP70;MRPS9;TRAF5;BCL2;PIGK;CD28;NMT2;PRKCQ;FAM98B;CD247;TNIK;COPS8;PTPN4
NMYC_18555785_Chip-Seq_ESCs_Mouse	40/2000	0.010722	0.167799	-1.28646	5.83468	PRIM2;OSGEPL1;TSEN15;UAP1;NMD3;NUCKS1;IKZF2;RASGRP1;DPP4;MFSD6;AKT3;STAT4;ICOS;EXOSC2;TMEM14A;PPP1R16B;ACBD6;TMEM194B;SFMBT2;WWP1;MTERFD2;TRAF1;LIME1;LAX1;ARL4C;CD2;ZAP70;MRPS9;RBL1;TRAF5;BCL2;PIGK;CD28;NMT2;PRKCQ;FAM98B;CD247;TNIK;COPS8;PTPN4
FOXA1_26769127_Chip-Seq_PDAC-Cell_line_Human	40/2000	0.010722	0.167799	-1.27001	5.76007	RPL5;SLFN5;ABCD2;ZBTB25;UAP1;PPM1K;ADD3;IKZF3;DPP4;ABLIM1;AKT3;NIPAL3;STMN1;DNAJC21;DUSP5;ACBD6;STARD4;PPP1R14B;GOT1;PLEKHA1;BCL11B;RPL22;IFFO2;INADL;DHRS3;EML5;RPS27;LCK;CAMK4;TRAF5;RCAN3;CRY1;BCL2;PIGK;PPIH;FAM98B;ESYT1;ZMYND11;CLEC2D;BIRC3
KDM2B_26808549_Chip-Seq_SIL-ALL_Human	40/2000	0.010722	0.167799	-1.23708	5.61073	HEATR1;STMN3;UAP1;ADD3;ETS1;SPN;AP3M2;PDF;BTAF1;CCND2;AKT3;NIPAL3;STMN1;PRKACB;EXOSC2;DENND2D;PPP1R16B;KLF12;SLC38A1;ATP8B2;BCL11B;SFMBT2;IFFO2;RHOH;ABHD14A;TRAF1;DHRS3;ARL4C;RPS27;TRAF5;CRY1;CD28;ITGA6;PRKCQ;EVL;PTPRCAP;ESYT1;TNIK;ZMYND11;LPIN1
E2F4_17652178_ChIP-ChIP_JURKAT_Human	23/1002	0.011971	0.182777	-2.94039	13.012	ACBD6;KLF12;SLC38A1;NPM1;RRM1;RFC3;FEN1;HEATR1;RHOH;NUCKS1;LSM4;DHRS3;LDHB;LMAN1;CAND1;RBL1;EXOSC9;CAMK4;PPIH;PRKCQ;SSBP1;LPIN1;BIRC3
GATA2_21666600_ChIP-Seq_HMVEC_Human	20/837	0.0124793	0.186001	-2.79874	12.2688	PPP1R16B;DUSP5;SLFN5;NOP58;DDX47;DOCK9;LRBA;TXK;VPS13A;ICAM2;YLPM1;WWP1;AKAP5;DPP4;ABLIM1;CCND2;TAOK3;MDFIC;NMT2;HNRNPA1L2
PRDM14_20953172_ChIP-Seq_ESCs_Human	35/1723	0.0134861	0.196333	-1.45226	6.25358	ITK;TNFAIP8;OXNAD1;FEN1;CAMK2D;KCNA3;PEBP1;IKZF2;ADD3;ETS1;PRKACB;EXOSC2;C14ORF64;ACBD6;STARD4;KLF12;BCL11B;VPS13A;IFFO2;TRAF1;INADL;TTC39B;ARL4C;CD2;INPP4B;CRY1;CD28;SUCLG2;PRKCQ;PIGL;TNIK;LPIN1;PPIA;TRIB2;FAM84B
TBL1_22424771_ChIP-Seq_293T_Human	39/2000	0.0171079	0.205953	-1.31542	5.35143	ABCD2;DYRK2;GABPB2;TSEN15;WDR3;KCNA3;ADD3;FAM159A;ETS1;ABLIM1;CAND1;BTAF1;CCND2;AKT3;NIPAL3;STMN1;S1PR1;PRKACB;DUSP5;ACBD6;RRM1;SLC38A1;ATP8B2;BCL11B;SFMBT2;RPL22;IFFO2;INADL;DHRS3;CD2;RPS27;TAOK3;RCAN3;PIGK;NMT2;PPIH;PRKCQ;CD247;ZMYND11
ETV1_20927104_ChIP-Seq_GIST48_Human	39/2000	0.0171079	0.205953	-1.27588	5.19057	GABPB2;ANKRD36;TSEN15;WDR3;KCNA3;UAP1;FAM159A;TTC27;DPP4;LBH;AKT3;NIPAL3;STMN1;S1PR1;PRKACB;CD52;ACBD6;ATP8B2;RPL22;IFFO2;INADL;DHRS3;ARL4C;CD2;MRPS9;RPS27;LCK;BIN1;ALMS1;RCAN3;PIGK;CD28;ITGA6;PPIH;CD247;LPIN1;PTPN4;TRIB2;ANKRD36B
PU1_27457419_Chip-Seq_LIVER_Mouse	39/2000	0.0171079	0.205953	-1.26096	5.12986	PRIM2;OSGEPL1;TSEN15;UAP1;NUCKS1;IKZF2;RASGRP1;DPP4;MFSD6;AKT3;STAT4;ICOS;TMEM14A;FNBP4;PPP1R16B;ACBD6;NOP58;TMEM194B;SFMBT2;MTERFD2;TRAF1;LIME1;LAX1;DHRS3;TTC39B;ARL4C;CD2;ZAP70;MRPS9;RBL1;TRAF5;BCL2;CD28;NMT2;ITGA6;PRKCQ;CD247;COPS8;PTPN4
E2F1_18555785_Chip-Seq_ESCs_Mouse	39/2000	0.0171079	0.205953	-1.25886	5.12133	PRIM2;CAMK2D;TSEN15;WDR3;UAP1;NUCKS1;IKZF2;RASGRP1;DPP4;MFSD6;AKT3;STAT4;S1PR1;ICOS;TMEM14A;PPP1R16B;ACBD6;NOP58;TMEM194B;LRBA;SFMBT2;MTERFD2;LAX1;ARL4C;ZAP70;MRPS9;RPS27;RBL1;TRAF5;BCL2;CD28;NMT2;ITGA6;PRKCQ;FAM98B;CD247;TNIK;COPS8;PTPN4
P300_18555785_Chip-Seq_ESCs_Mouse	39/2000	0.0171079	0.205953	-1.25217	5.0941	PRIM2;CAMK2D;OSGEPL1;TSEN15;UAP1;NMD3;NUCKS1;IKZF2;RASGRP1;MFSD6;AKT3;STAT4;ICOS;EXOSC2;TMEM14A;PPP1R16B;ACBD6;NOP58;TMEM194B;SFMBT2;MTERFD2;TRAF1;LAX1;ARL4C;CD2;ZAP70;MRPS9;TRMT6;TRAF5;BCL2;PIGK;CD28;ITGA6;PRKCQ;FAM98B;CD247;TNIK;COPS8;PTPN4
TCFCP2L1_18555785_Chip-Seq_ESCs_Mouse	39/2000	0.0171079	0.205953	-1.24641	5.07068	PRIM2;CAMK2D;TSEN15;KCNA3;UAP1;NUCKS1;IKZF2;RASGRP1;DPP4;MFSD6;AKT3;STAT4;S1PR1;ICOS;PRKACB;TMEM14A;PPP1R16B;ACBD6;TMEM194B;LRBA;SFMBT2;IFFO2;MTERFD2;LIME1;LAX1;ARL4C;CD2;ZAP70;MRPS9;TRAF5;BCL2;PIGK;CD28;NMT2;PRKCQ;CD247;TNIK;COPS8;PTPN4
SOX2_18555785_Chip-Seq_ESCs_Mouse	39/2000	0.0171079	0.205953	-1.24249	5.05471	PRIM2;TSEN15;KCNA3;UAP1;NUCKS1;IKZF2;RASGRP1;DPP4;MFSD6;AKT3;STAT4;ICOS;EXOSC2;TMEM14A;PPP1R16B;ACBD6;TMEM194B;SFMBT2;MTERFD2;TRAF1;LIME1;LAX1;ARL4C;CD2;ZAP70;MRPS9;RBL1;TRAF5;BCL2;PIGK;CD28;NMT2;ITGA6;PPIH;PRKCQ;FAM98B;CD247;COPS8;PTPN4
OCT4_18555785_Chip-Seq_ESCs_Mouse	39/2000	0.0171079	0.205953	-1.23219	5.0128	PRIM2;TSEN15;UAP1;NUCKS1;IKZF2;RASGRP1;MFSD6;AKT3;STAT4;S1PR1;ICOS;EXOSC2;TMEM14A;FNBP4;PPP1R16B;ACBD6;NOP58;TMEM194B;SFMBT2;MTERFD2;TRAF1;LIME1;LAX1;ARL4C;CD2;ZAP70;MRPS9;RPS27;RBL1;TRAF5;BCL2;CD28;ITGA6;PRKCQ;FAM98B;CD247;TNIK;COPS8;PTPN4
PU_27001747_Chip-Seq_BMDM_Mouse	39/2000	0.0171079	0.205953	-1.21001	4.9226	PRIM2;ABCD2;DYRK2;OSGEPL1;ANKRD36;XYLT2;UAP1;NUCKS1;MLLT3;IKZF2;IKZF3;MFSD6;AKT3;STAT4;RPL38;ICOS;TMEM14A;ACBD6;NOP58;TMEM194B;NPM1;PRKCH;YLPM1;MTERFD2;ARL4C;MRPS9;IL23A;SELM;GPR183;TRAF5;CRY1;BCL2;CD28;CD247;PIGL;ESYT1;ZMYND11;PTPN4;TRMT61A
YY1_23942234_ChIP-Seq_MYOBLASTS_AND_MYOTUBES_Mouse	30/1466	0.019723	0.232954	-1.42897	5.6101	ABCD2;GABPB2;DDX47;TTC27;FARS2;SLC25A26;LMAN1;BRIX1;UTP20;RPL18;EXOSC2;FNBP4;PTCD3;SLC38A1;RRM1;RPL22;WWP1;RPL23A;INPP4B;MRPS9;RPS27;RBL1;DNAJA3;PIGK;DNLZ;NMT2;SUCLG2;SFXN1;ZCCHC4;ABCE1
FLI1_27457419_Chip-Seq_LIVER_Mouse	11/393	0.0211161	0.243971	-2.4799	9.56675	PRIM2;ZAP70;TMEM194B;MRPS9;MFSD6;OSGEPL1;STAT4;CD28;ICOS;IKZF2;TMEM14A
ERG_20887958_ChIP-Seq_HPC-7_Mouse	38/1969	0.0214351	0.243971	-1.11846	4.29793	TRUB1;MIPEP;RPL5;OSGEPL1;NUCKS1;RPL10A;SLC25A26;OXCT1;SIT1;EXOSC9;RUVBL1;STMN1;STAT4;LEO1;RPL14;RPL13;EXOSC2;TMEM14A;NR2C2AP;DENND2D;DUSP5;RRM1;TMEM194B;RPL22;RHOH;RPSA;TTC39C;DNAJA3;RPUSD2;ALMS1;PIGK;SFXN1;ITGA6;FAM98B;HIST1H2BG;COPS8;TRMT61A;MCPH1
MYC_18358816_ChIP-ChIP_MESCs_Mouse	60/3413	0.0254253	0.260003	-1.19016	4.37028	MIPEP;RPL5;OXNAD1;FEN1;GABPB2;WDR3;PEBP1;STMN3;NUCKS1;GIMAP5;RPL10A;TTC27;RPS4X;RBM3;RPL18A;RUVBL1;STMN1;RPL38;FNBP4;CD52;STARD4;DDX55;RPL22;ABHD14A;MIF;APRT;MRPS9;IL23A;PEX3;RPUSD2;POLR1E;ITGA6;PIGL;PPIA;MCPH1;TRUB1;DDX24;NMD3;WBSCR22;RPL14;RPL13;RPL18;EXOSC2;PTCD3;RANBP1;RRM1;PPP1R14B;NPM1;GOT1;BCL11B;RPL23A;LSM4;ALMS1;POLR3E;BCL2;SFXN1;COPS8;ABCE1;NIT2;CLUAP1
CIITA_25753668_ChIP-Seq_RAJI_Human	12/459	0.0262434	0.260003	-2.39605	8.72243	RRM1;GABPB2;RPS27;ZNF649;BCL2;DNLZ;BRIX1;PTPRCAP;GRAP;EXOSC2;PPIA;FARS2
FOXM1_26456572_ChIP-Seq_MCF-7_Human	38/2000	0.0265818	0.260003	-1.19453	4.3332	GALNT12;PRIM2;DYRK2;NMD3;NUCKS1;PPM1K;MLLT3;ADD3;TTC27;DPP4;ABLIM1;LBH;KIAA1147;AKT3;STAT4;ICOS;SLC38A1;PRKCH;LRBA;SFMBT2;RHOH;TRAF1;TTC39B;ARL4C;ZAP70;INPP4B;MRPS9;TAOK3;MDFIC;CD5;CRY1;SUCLG2;PRKCQ;EVL;TNIK;COPS8;ANKRD36B;FAM84B
HNFA_21074721_ChIP-Seq_CACO-2_Human	38/2000	0.0265818	0.260003	-1.18301	4.29141	RPL5;GABPB2;TSEN15;WDR3;KCNA3;UAP1;ADD3;FAM159A;ABLIM1;BTAF1;AKT3;NIPAL3;STMN1;S1PR1;PRKACB;DENND2D;DUSP5;CD52;ACBD6;ATP8B2;SFMBT2;RPL22;IFFO2;INADL;DHRS3;SYTL2;CD2;RPS27;CD5;LCK;TRAF5;RCAN3;PIGK;NMT2;PPIH;PRKCQ;CD247;ZMYND11
CDX2_21402776_ChIP-Seq_INTESTINAL-VILLUS_Mouse	38/2000	0.0265818	0.260003	-1.16023	4.20878	VEZT;ITK;PRIM2;DYRK2;OSGEPL1;ANKRD36;TSEN15;UAP1;NUCKS1;IKZF2;AKAP1;MFSD6;CAND1;AKT3;STAT4;UTP20;ICOS;TMEM14A;ACBD6;NOP58;TMEM194B;PRKCH;MTERFD2;LAX1;ARL4C;ZAP70;MRPS9;PEX3;TRAF5;CRY1;BCL2;CD28;CD247;GRAP;ZMYND11;COPS8;PTPN4;TRIB2
CREB1_26743006_Chip-Seq_LNCaP-abl_Human	38/2000	0.0265818	0.260003	-1.1555	4.19161	DYRK2;GABPB2;ZBTB25;DOCK9;NUCKS1;PPM1K;MLLT3;LMAN1;BTAF1;NIPAL3;STMN1;RPL14;HNRNPA1;EXOSC2;FNBP4;DENND2D;C14ORF64;ACBD6;PPP1R14B;PRKCH;GOT1;ATP8B2;BCL11B;SFMBT2;IFFO2;MIF;TTC39C;INADL;DHRS3;TTC39B;TBC1D4;POLR3E;RCAN3;BCL2;ESYT1;COPS8;LPIN1;FAM84B
ELF3_26769127_Chip-Seq_PDAC-Cell_line_Human	38/2000	0.0265818	0.260003	-1.12264	4.07243	TRUB1;DYRK2;GABPB2;ZBTB25;DOCK9;TSEN15;WDR3;CD3G;NUCKS1;MLLT3;IKZF2;ADD3;AKAP1;CAND1;NIPAL3;FNBP4;DENND2D;ACBD6;KLF12;SLC38A1;TMEM194B;GOT1;PLEKHA1;ATP8B2;RPL22;IFFO2;DHRS3;SLFN13;LCK;BIN1;TRAF5;RCAN3;ITGA6;PPIH;ZMYND11;LPIN1;PTPN4;CLEC2D
KLF4_26769127_Chip-Seq_PDAC-Cell_line_Human	38/2000	0.0265818	0.260003	-1.1185	4.0574	GABPB2;DOCK9;WDR3;UAP1;NUCKS1;MLLT3;ADD3;ETS1;AKT3;NIPAL3;STMN1;S1PR1;PRKACB;CDR2;FNBP4;DUSP5;PPP1R14B;PLEKHA1;ATP8B2;RPL22;IFFO2;TTC39C;INADL;LSM4;DHRS3;ARL4C;EML5;RPS27;LCK;TRAF5;RCAN3;NMT2;PPIH;PRKCQ;ESYT1;LPIN1;EPHA1;TRMT61A
EBF1_22473956_ChIP-Seq_LYMPHODE_Mouse	38/2000	0.0265818	0.260003	-1.1156	4.04688	PRIM2;OSGEPL1;TSEN15;UAP1;NUCKS1;IKZF2;RASGRP1;DPP4;MFSD6;AKT3;STAT4;ICOS;EXOSC2;TMEM14A;PPP1R16B;ACBD6;NOP58;TMEM194B;SFMBT2;MTERFD2;TRAF1;LIME1;LAX1;ARL4C;ZAP70;MRPS9;RBL1;TRAF5;BCL2;DNLZ;CD28;NMT2;ITGA6;PRKCQ;FAM98B;CD247;COPS8;PTPN4
YY1_21170310_ChIP-Seq_MESCs_Mouse	12/464	0.0282054	0.27164	-2.09323	7.46915	FNBP4;SLC25A26;NPM1;TNFAIP8;RRM1;RPS27;DDX47;RPL18;ZCCHC4;EXOSC2;TTC27;FARS2
SMAD_19615063_ChIP-ChIP_OVARY_Human	5/124	0.0288589	0.273722	-3.49009	12.3735	STARD4;KLF12;CAMK2D;CD3G;SYTL2
MYB_21317192_ChIP-Seq_ERMYB_Mouse	20/923	0.0315088	0.294396	-1.65052	5.70665	ACBD6;TNFAIP8;ABCD2;PRKCH;BCL11B;ICAM2;IFFO2;ABHD14A;TRAF1;TTC39B;APRT;SLC25A26;MFSD6;SNX25;DNAJC21;BCL2;POLR1E;RBBP7;LPIN1;MCPH1
SOX2_20726797_ChIP-Seq_SW620_Human	46/2564	0.0367769	0.297641	-1.46152	4.82723	GALNT12;RPL5;SLFN5;TNFAIP8;CAMK2D;DYRK2;TRBV19;ICAM2;STMN3;MLLT3;ETS1;AQP3;AP3M2;DPP4;ABLIM1;PDF;LBH;OXCT1;SNX25;STMN1;PRKACB;CDR2;DENND2D;DUSP5;KLF12;MORC4;PRKCH;VPS13A;WWP1;DHRS3;SYTL2;INPP4B;TBC1D4;LCK;IL23A;TRAF5;PIGK;POLR1E;EVL;TNIK;EPHA1;TRIB2;CLUAP1;CLEC2D;FAM84B;MCPH1
FOXA2_19822575_ChIP-Seq_HepG2_Human	52/2968	0.0392606	0.297641	-0.752085	2.4349	MIPEP;TNFAIP8;ZBTB25;C2ORF44;RORA;FARS2;KIAA1147;RPL18A;AKT3;STMN1;HABP4;PPP1R16B;KLF12;MORC4;PRKCH;VPS13A;RHOH;INPP4B;TBC1D4;PIGK;SUCLG2;ITGA6;EVL;PIGL;TNIK;EPHA1;PRIM2;UAP1;PPM1K;MLLT3;ADD3;AKAP1;SLC25A26;ABLIM1;SNX25;LEO1;EXOSC2;CDR2;GOT1;ATP8B2;LRBA;YLPM1;TTC39C;LSM4;DHRS3;POLR3E;RCAN3;BCL2;CD28;NMT2;LPIN1;PTPN4
CEBPB_22108803_ChIP-Seq_LS180_Human	37/2000	0.0402115	0.297641	-1.15188	3.70169	TRUB1;RPL5;ITK;TNFAIP8;FEN1;ICAM2;GIMAP5;ETS1;RASGRP1;PTPDC1;AKAP1;ABLIM1;SIT1;NIPAL3;STMN1;STAT4;HABP4;DENND2D;DUSP5;ZNF880;RANBP1;GOT1;BCL11B;IFFO2;RHOH;MDFIC;SELM;BIN1;GPR183;SRPRB;ITGA6;GRAP;HIST1H2BG;PIGL;ESYT1;TNIK;LPIN1
SMRT_27268052_Chip-Seq_Bcells_Human	37/2000	0.0402115	0.297641	-1.13767	3.65601	GALNT12;TNFAIP8;FEN1;CAMK2D;ANKRD36;KCNA3;ICAM2;MLLT3;ADD3;CD3D;RASGRP1;ABLIM1;PPP3CC;LBH;AKT3;NIPAL3;EXOSC2;FNBP4;DENND2D;DUSP5;STARD4;TMEM194B;ATP8B2;SFMBT2;MTERFD2;TRAF1;CD5;CAMK4;CRY1;FAM98B;PIGL;TNIK;IL7R;ZMYND11;LPIN1;PPIA;CLEC2D
RUNX1_27514584_Chip-Seq_MCF-7_Human	37/2000	0.0402115	0.297641	-1.12752	3.62341	DYRK2;ZBTB25;WDR3;NMD3;NUCKS1;RASGRP1;PTPDC1;ZNF48;AKAP1;SLC25A26;LMAN1;ABLIM1;MFSD6;CAND1;LBH;LEO1;RPL38;HNRNPA1;ACBD6;RFC3;SLC38A1;PRKCH;RPL22;MTERFD2;TTC39C;DHRS3;ARL4C;EML5;TAOK3;BIN1;CAMK4;PIGK;TUBGCP5;EVL;GRAP;COPS8;FAM84B
RUNX1_22897851_ChIP-Seq_JUKARTE6-1_Human	37/2000	0.0402115	0.297641	-1.1228	3.60824	MAGEH1;OXNAD1;DYRK2;ANKRD36;ICAM2;KIAA0020;MLLT3;ADD3;AQP3;RASGRP1;SPN;ABLIM1;SIT1;ZNF428;NIPAL3;WBSCR22;RPL14;RPL38;TMEM14A;DUSP5;KLF12;ATP8B2;IFFO2;MTERFD2;LAX1;CD2;EML5;CD5;TRMT6;CRY1;SFXN1;PRKCQ;IL7R;COPS8;LPIN1;PPIA;CLUAP1
CBX2_22325352_ChIP-Seq_293T-Rex_Human	37/2000	0.0402115	0.297641	-1.10639	3.5555	TSEN15;WDR3;KCNA3;UAP1;IKZF2;FAM159A;TTC27;DPP4;LBH;AKT3;NIPAL3;STMN1;S1PR1;PRKACB;CD52;ACBD6;ATP8B2;RPL22;IFFO2;MTERFD2;INADL;DHRS3;CD2;ZAP70;MRPS9;RPS27;LCK;BIN1;RCAN3;PIGK;CD28;ITGA6;PPIH;CD247;LPIN1;PTPN4;TRIB2
CDX2_22108803_ChIP-Seq_LS180_Human	37/2000	0.0402115	0.297641	-1.0843	3.48452	FEN1;CAMK2D;ABCD2;DDX47;RASGRF2;PEBP1;UAP1;RORA;PPM1K;MLLT3;ADD3;ETS1;RASGRP1;TTC27;AKAP1;ABLIM1;PPP3CC;OXCT1;PPAT;STAT4;HABP4;RPL38;ICOS;PRKACB;ACBD6;SLC38A1;TMEM194B;PLEKHA1;WWP1;RHOH;POLR3E;TRMT6;SRPRB;ITGA6;GRAP;PIGL;BIRC3
RBPJ_21746931_ChIP-Seq_IB4_Human	37/2000	0.0402115	0.297641	-1.08165	3.47599	RPL5;GABPB2;TSEN15;WDR3;HEATR1;KCNA3;NUCKS1;FAM159A;TTC27;MFSD6;LBH;AKT3;NIPAL3;STMN1;S1PR1;PRKACB;DENND2D;CD52;ACBD6;ATP8B2;RPL22;IFFO2;INADL;DHRS3;CD2;MRPS9;RPS27;LCK;RCAN3;PIGK;CD28;ITGA6;PPIH;CD247;COPS8;LPIN1;TRIB2
CMYC_18555785_Chip-Seq_ESCs_Mouse	37/2000	0.0402115	0.297641	-1.05647	3.39506	PRIM2;TSEN15;KCNA3;UAP1;NUCKS1;IKZF2;RASGRP1;DPP4;MFSD6;AKT3;STAT4;S1PR1;ICOS;EXOSC2;TMEM14A;PPP1R16B;ACBD6;TMEM194B;SFMBT2;IFFO2;MTERFD2;INADL;LAX1;ARL4C;ZAP70;MRPS9;RBL1;TRAF5;BCL2;PIGK;CD28;ITGA6;PRKCQ;FAM98B;CD247;COPS8;PTPN4
UBF1/2_26484160_Chip-Seq_HMEC-DERIVED_Human	37/2000	0.0402115	0.297641	-1.03598	3.32922	DYRK2;ZBTB25;UAP1;MLLT3;ADD3;RPL10A;ETS1;AKAP1;CCND2;NIPAL3;STMN1;S1PR1;RPL13;BRIX1;ITGB7;RBBP7;CDR2;FNBP4;DUSP5;KLF12;PPP1R14B;PLEKHA1;ATP8B2;BCL11B;RPL22;IFFO2;ABHD14A;TRAF1;ARL4C;TAOK3;RCAN3;PIGK;PPIH;HIST1H2BG;ESYT1;ZMYND11;LPIN1
GATA1_19941827_ChIP-Seq_MEL86_Mouse	37/2000	0.0402115	0.297641	-1.03518	3.32666	TRUB1;TNFAIP8;ZBTB25;DDX47;ANKRD36;HEATR1;PEBP1;STMN3;NMD3;ADD3;IKZF3;AQP3;CD3D;TTC27;CAND1;RPL13;ITGB7;EXOSC2;DUSP5;GOT1;BCL11B;AGK;IFFO2;RHOH;TRAF1;CD2;ZAP70;RPS27;RBL1;TBC1D4;POLR3E;BCL2;PIGK;POLR1E;SFXN1;PRKCQ;BIRC3
P53_22387025_ChIP-Seq_ESCs_Mouse	37/2000	0.0402115	0.297641	-1.03338	3.32088	PRIM2;CAMK2D;OSGEPL1;TSEN15;KCNA3;UAP1;NUCKS1;IKZF2;RASGRP1;DPP4;MFSD6;AKT3;STAT4;S1PR1;ICOS;TMEM14A;ACBD6;NOP58;TMEM194B;SFMBT2;MTERFD2;LAX1;TTC39B;ARL4C;ZAP70;MRPS9;TRAF5;BCL2;PIGK;CD28;NMT2;PRKCQ;FAM98B;CD247;TNIK;COPS8;PTPN4
KLF4_18555785_Chip-Seq_ESCs_Mouse	37/2000	0.0402115	0.297641	-1.03307	3.31988	PRIM2;TSEN15;UAP1;NUCKS1;IKZF2;RASGRP1;MFSD6;AKT3;STMN1;STAT4;ICOS;PRKACB;TMEM14A;PPP1R16B;ACBD6;NOP58;TMEM194B;LRBA;SFMBT2;MTERFD2;TRAF1;LIME1;LAX1;ARL4C;ZAP70;MRPS9;RBL1;TRAF5;BCL2;CD28;ITGA6;PPIH;PRKCQ;FAM98B;CD247;COPS8;PTPN4
BRD4_27068464_Chip-Seq_AML-cells_Mouse	37/2000	0.0402115	0.297641	-1.02905	3.30695	PRIM2;SLFN5;TNFAIP8;OSGEPL1;UAP1;NUCKS1;AKAP1;LMAN1;CAND1;S1PR1;RPL13;UTP20;RPL38;TMEM14A;ACBD6;NOP58;NPM1;ATP8B2;IFFO2;MIF;TTC39C;LSM4;ARL4C;MRPS9;IL23A;SELM;CRY1;BCL2;GRAP;HIST1H2BG;ESYT1;ZMYND11;ZCCHC4;LPIN1;PTPN4;TRMT61A;BIRC3
GATA2_22383799_ChIP-Seq_G1ME_Mouse	37/2000	0.0402115	0.297641	-1.01124	3.24973	ITK;ANKRD36;RASGRF2;ICAM2;UAP1;IKZF2;CAND1;LBH;BTAF1;STMN1;RPL14;S1PR1;RPL38;TMEM14A;CDR2;DENND2D;CD52;ACBD6;STARD4;GOT1;ATP8B2;LAX1;DHRS3;TTC39B;APRT;ZAP70;SLC25A15;TAOK3;LCK;PEX3;TRMT6;RCAN3;HIST1H2BG;ESYT1;IL7R;COPS8;EPHA1
P300_27058665_Chip-Seq_ZR-75-30cells_Human	37/2000	0.0402115	0.297641	-0.963247	3.09549	RPL5;ABCD2;DYRK2;DOCK9;NUCKS1;ADD3;ETS1;PTPDC1;PDF;AKT3;NIPAL3;STMN1;S1PR1;HNRNPA1;CDR2;FNBP4;KLF12;SLC38A1;PPP1R14B;PLEKHA1;ATP8B2;RPL22;IFFO2;TRAF1;TTC39C;DHRS3;ARL4C;LCK;RCAN3;PIGK;PPIH;PRKCQ;CD247;ESYT1;ZMYND11;LPIN1;PPIA
EZH2_27294783_Chip-Seq_NPCs_Mouse	27/1374	0.040594	0.297641	-1.31573	4.21576	PRIM2;OSGEPL1;TSEN15;UAP1;NUCKS1;IKZF2;MFSD6;AKT3;STAT4;ICOS;TMEM14A;ACBD6;NOP58;TMEM194B;MTERFD2;LAX1;ARL4C;ZAP70;MRPS9;PEX3;TRAF5;CD28;CRY1;BCL2;CD247;PTPN4;COPS8
STAT4_19710469_ChIP-ChIP_TH1__Mouse	36/1939	0.04089	0.297641	-2.50908	8.02121	DYRK2;ZBTB25;DDX24;AMIGO1;KCNA3;PPM1K;GIMAP5;MLLT3;ADD3;GIMAP7;FARS2;RBM3;PPP3CC;CCND2;SNX25;STAT4;ICOS;CD52;GOT1;BCL11B;MTERFD2;RPL23A;TRAF1;LIME1;LSM4;ZAP70;RBL1;IL23A;TUBGCP5;PRKCQ;GRAP;IL7R;EPHA1;ABCE1;TRIB2;BIRC3
PPARD_21283829_ChIP-Seq_MYOFIBROBLAST_Human	59/3447	0.042449	0.305438	-0.475111	1.50109	VEZT;RPL5;ABCD2;ANKRD36;TSEN15;WDR3;STMN3;ETS1;AQP3;LBH;HABP4;DGCR6L;RPL38;PRKACB;TMEM14A;PPP1R16B;ZNF287;DUSP5;CD52;KLF12;SLC38A1;SFMBT2;LAX1;ARL4C;SLFN13;SUCLG2;PRKCQ;EVL;TNIK;TRIB2;FAM84B;BIRC3;CAMK2D;AKAP5;PPM1K;MLLT3;SLC25A26;OXCT1;EXOSC9;LEO1;S1PR1;ICOS;EXOSC2;RANBP1;PLEKHA1;ATP8B2;AGK;IFFO2;DHRS3;TAOK3;DNAJA3;BCL2;SFXN1;FAM98B;CD247;SSBP1;COPS8;ZCCHC4;LPIN1
PPARG_23326641_ChIP-Seq_C3H10T1-2_Mouse	18/838	0.0429843	0.305775	-2.39816	7.54682	FNBP4;RANBP1;OXNAD1;CAMK2D;VPS13A;YLPM1;WWP1;MLLT3;AKAP1;PEX3;DNAJA3;POLR3E;RPL14;RPL38;HNRNPA1;COPS8;ABCE1;MCPH1
SMAD4_21799915_ChIP-Seq_A2780_Human	44/2464	0.0435418	0.30626	-0.727256	2.27924	MAGEH1;PRIM2;DYRK2;TXK;NMD3;PPM1K;MLLT3;IKZF2;PTPDC1;AP3M2;LDHB;MFSD6;OXCT1;UTP20;ICOS;TMEM14A;PPP1R16B;PTCD3;CD96;ACBD6;P2RY10;PRKCH;AGK;LRBA;SFMBT2;YLPM1;WWP1;TTC39C;INADL;TTC39B;ARL4C;CD2;INPP4B;RBL1;IL23A;ALMS1;CRY1;SUCLG2;SFXN1;ITGA6;CD247;TNIK;SSBP1;LPIN1
SPI1_22790984_ChIP-Seq_ERYTHROLEUKEMIA_Mouse	36/1962	0.047209	0.328365	-0.79667	2.43237	TRUB1;PRIM2;TNFAIP8;GABPB2;DDX24;WDR3;ICAM2;UAP1;RBFA;SPN;RPL18A;NIPAL3;RPL14;RPL13;ITGB7;RPL38;GCNT4;FNBP4;SLC38A1;PPP1R14B;TMEM194B;ATP8B2;DDX55;IFFO2;RPS27;RBL1;TAOK3;LCK;RPUSD2;POLR3E;NMT2;POLR1E;PTPRCAP;SSBP1;PTPN4;BIRC3
FOXP1_22492998_ChIP-Seq_STRATIUM_Mouse	2018-02-26	0.0496241	0.34137	-2.9293	8.79749	BCL11B;ALMS1
