# Supplementary material for: Systemic response to rupture of intracranial aneurysms involves expression of specific gene isoforms
Source: J Transl Med. 2019 May 2;17:141. doi: 10.1186/s12967-019-1891-6 (PMC6498486; doi:10.1186/s12967-019-1891-6)
Supplement: Supplementary file 6 — Additional file 6: Table S5. The results of pair-wise differential expression analysis of samples in each group using Cuffdiff. Three comparisons are presented: C vs RAA; C vs RAC, RAA vs RAC. At the transcript-level 148 differential expressed units were identified (q-values < 0.05). The analyses at the levels alternative exon splicing and alternative promoter usage did not provide significant results. [file 12967_2019_1891_MOESM6_ESM.xlsx]

## Sheet: cuffdiff-isoforms-summary
test_id	gene_id	gene	locus	sample_1.CvsRAA	sample_2.CvsRAA	status.CvsRAA	value_1.CvsRAA	value_2.CvsRAA	log2.fold_change_CvsRAA	test_stat.CvsRAA	p_value.CvsRAA	q_value.CvsRAA	sample_1.CvsRAC	sample_2.CvsRAC	status.CvsRAC	value_1.CvsRAC	value_2.CvsRAC	log2.fold_change_CvsRAC	test_stat.CvsRAC	p_value.CvsRAC	q_value.CvsRAC	sample_1.RAAvsRAC	sample_2.RAAvsRAC	status.RAAvsRAC	value_1.RAAvsRAC	value_2.RAAvsRAC	log2.fold_change_RAAvsRAC	test_stat.RAAvsRAC	p_value.RAAvsRAC	q_value.RAAvsRAC
ENST00000327857	ENSG00000239839	DEFA3	chr8:6854287-6875823	C	RAA	OK	111.959	54.4052	-1.04116	-1.03166	5e-05	0.00229336	C	RAC	OK	111.959	27.3628	-2.03269	-1.80962	5e-05	0.00229336	RAA	RAC	OK	54.4052	27.3628	-0.991529	-0.973338	5e-05	0.00229336
ENST00000557098	ENSG00000165949	IFI27	chr14:94571181-94583033	C	RAA	OK	3.77019	8.87529	1.23516	0.550426	0.0206	0.292022	C	RAC	OK	3.77019	43.0977	3.5149	1.57114	5e-05	0.00229336	RAA	RAC	OK	8.87529	43.0977	2.27975	1.38417	0.0001	0.00429601
ENST00000367928	ENSG00000112299	VNN1	chr6:133002728-133035188	C	RAA	OK	8.20753	27.8592	1.76314	2.61229	5e-05	0.00229336	C	RAC	OK	8.20753	5.85556	-0.487139	-0.663902	0.00315	0.0754839	RAA	RAC	OK	27.8592	5.85556	-2.25028	-3.18202	5e-05	0.00229336
ENST00000267953	ENSG00000140379	BCL2A1	chr15:80253230-80263788	C	RAA	OK	11.2477	34.2262	1.60548	1.72696	5e-05	0.00229336	C	RAC	OK	11.2477	6.91067	-0.702726	-0.679117	0.0033	0.0782876	RAA	RAC	OK	34.2262	6.91067	-2.3082	-2.20747	5e-05	0.00229336
ENST00000236826	ENSG00000118113	MMP8	chr11:102582525-102597781	C	RAA	OK	2.06625	3.65091	0.82124	0.663817	0.0058	0.119227	C	RAC	OK	2.06625	0.822736	-1.32851	-0.789791	0.0041	0.0923091	RAA	RAC	OK	3.65091	0.822736	-2.14976	-1.34925	0.00015	0.00613343
ENST00000368733	ENSG00000143546	S100A8	chr1:153362507-153363664	C	RAA	OK	253.207	713.987	1.49558	1.03915	0.001	0.0305818	C	RAC	OK	253.207	153.173	-0.725156	-0.721768	0.0061	0.123726	RAA	RAC	OK	713.987	153.173	-2.22074	-1.5764	5e-05	0.00229336
ENST00000264908	ENSG00000138772	ANXA3	chr4:79472672-79531597	C	RAA	OK	11.0158	61.4068	2.47883	2.87915	5e-05	0.00229336	C	RAC	OK	11.0158	7.68682	-0.519111	-0.608498	0.00855	0.15794	RAA	RAC	OK	61.4068	7.68682	-2.99794	-3.31609	5e-05	0.00229336
ENST00000378012	ENSG00000204936	CD177	chr19:43857810-43873122	C	RAA	OK	1.15956	18.9669	4.03183	1.01933	0.0007	0.022691	C	RAC	OK	1.15956	0.202133	-2.52021	-0.324013	0.0287	0.362985	RAA	RAC	OK	18.9669	0.202133	-6.55204	-0.854116	0.0001	0.00429601
ENST00000406391	ENSG00000183023	SLC8A1	chr2:40013592-40838193	C	RAA	OK	21.6069	74.6428	1.78851	1.72382	5e-05	0.00229336	C	RAC	OK	21.6069	16.8383	-0.359744	-0.432466	0.0543	0.537284	RAA	RAC	OK	74.6428	16.8383	-2.14826	-2.02343	5e-05	0.00229336
ENST00000366910	ENSG00000186205	MARC1	chr1:220960100-220987735	C	RAA	OK	11.633	42.4159	1.86638	2.51153	5e-05	0.00229336	C	RAC	OK	11.633	9.26139	-0.328926	-0.425152	0.0577	0.555898	RAA	RAC	OK	42.4159	9.26139	-2.1953	-2.9811	5e-05	0.00229336
ENST00000600751	ENSG00000268758	EMR4P	chr19:6952510-6990857	C	RAA	OK	4.14656	1.17317	-1.8215	-1.31793	5e-05	0.00229336	C	RAC	OK	4.14656	5.27425	0.347051	0.39449	0.0708	0.624493	RAA	RAC	OK	1.17317	5.27425	2.16855	1.54608	5e-05	0.00229336
ENST00000226725	ENSG00000109466	KLHL2	chr4:165995573-166244308	C	RAA	OK	15.0408	52.2294	1.79598	2.08655	5e-05	0.00229336	C	RAC	OK	15.0408	12.171	-0.305434	-0.374838	0.1021	0.756797	RAA	RAC	OK	52.2294	12.171	-2.10142	-2.36654	5e-05	0.00229336
ENST00000310613	ENSG00000173597	SULT1B1	chr4:70586879-70653679	C	RAA	OK	19.8115	77.065	1.95974	2.58218	5e-05	0.00229336	C	RAC	OK	19.8115	17.2423	-0.200381	-0.349221	0.1181	0.811269	RAA	RAC	OK	77.065	17.2423	-2.16012	-2.8915	5e-05	0.00229336
ENST00000304842	ENSG00000169902	TPST1	chr7:65670185-65955095	C	RAA	OK	6.50212	31.1575	2.2606	2.59965	5e-05	0.00229336	C	RAC	OK	6.50212	5.05101	-0.364338	-0.362344	0.1226	0.825033	RAA	RAC	OK	31.1575	5.05101	-2.62494	-2.91924	5e-05	0.00229336
ENST00000262861	ENSG00000116991	SIPA1L2	chr1:232533710-232697304	C	RAA	OK	1.66545	10.868	2.7061	1.44896	5e-05	0.00229336	C	RAC	OK	1.66545	2.45965	0.562541	0.31512	0.14065	0.875905	RAA	RAC	OK	10.868	2.45965	-2.14356	-1.39098	5e-05	0.00229336
ENST00000342210	ENSG00000187554	TLR5	chr1:223282747-223316624	C	RAA	OK	3.7941	14.494	1.93363	1.95627	5e-05	0.00229336	C	RAC	OK	3.7941	2.99098	-0.343141	-0.319206	0.1477	0.895306	RAA	RAC	OK	14.494	2.99098	-2.27677	-2.13606	5e-05	0.00229336
ENST00000379215	ENSG00000134463	ECHDC3	chr10:11784364-11806069	C	RAA	OK	2.65724	15.9915	2.5893	2.10284	5e-05	0.00229336	C	RAC	OK	2.65724	1.87051	-0.506496	-0.304532	0.16115	0.930176	RAA	RAC	OK	15.9915	1.87051	-3.0958	-2.16061	5e-05	0.00229336
ENST00000406785	ENSG00000183023	SLC8A1	chr2:40013592-40838193	C	RAA	OK	2.26297	9.14071	2.01409	1.73101	5e-05	0.00229336	C	RAC	OK	2.26297	1.84277	-0.296348	-0.309076	0.1632	0.934644	RAA	RAC	OK	9.14071	1.84277	-2.31043	-1.96757	5e-05	0.00229336
ENST00000400335	ENSG00000183762	KREMEN1	chr22:29469065-29564321	C	RAA	OK	2.24676	8.7718	1.96503	1.91781	5e-05	0.00229336	C	RAC	OK	2.24676	1.76737	-0.346243	-0.319788	0.16415	0.936902	RAA	RAC	OK	8.7718	1.76737	-2.31127	-2.26927	5e-05	0.00229336
ENST00000260983	ENSG00000138411	HECW2	chr2:197059093-197458416	C	RAA	OK	0.955316	3.51224	1.87834	2.23749	5e-05	0.00229336	C	RAC	OK	0.955316	0.76936	-0.312319	-0.322689	0.16545	0.939966	RAA	RAC	OK	3.51224	0.76936	-2.19066	-2.52068	5e-05	0.00229336
ENST00000368737	ENSG00000163221	S100A12	chr1:153346183-153348125	C	RAA	OK	100.077	388.34	1.95621	2.81652	5e-05	0.00229336	C	RAC	OK	100.077	88.023	-0.185155	-0.289826	0.183	0.975619	RAA	RAC	OK	388.34	88.023	-2.14137	-3.08936	5e-05	0.00229336
ENST00000355524	ENSG00000186431	FCAR	chr19:55385703-55401838	C	RAA	OK	11.7589	54.9569	2.22454	2.82193	5e-05	0.00229336	C	RAC	OK	11.7589	10.0125	-0.231953	-0.292974	0.188	0.986569	RAA	RAC	OK	54.9569	10.0125	-2.4565	-3.03743	5e-05	0.00229336
ENST00000200652	ENSG00000197208	SLC22A4	chr5:131520568-131731306	C	RAA	OK	9.99989	35.3694	1.82252	2.01819	5e-05	0.00229336	C	RAC	OK	9.99989	8.55715	-0.224781	-0.214186	0.3407	0.999867	RAA	RAC	OK	35.3694	8.55715	-2.0473	-2.20571	5e-05	0.00229336
ENST00000219919	ENSG00000103569	AQP9	chr15:58245621-58861151	C	RAA	OK	127.999	494.528	1.94992	1.45419	5e-05	0.00229336	C	RAC	OK	127.999	117.032	-0.129225	-0.172125	0.4455	0.999867	RAA	RAC	OK	494.528	117.032	-2.07914	-1.55093	5e-05	0.00229336
ENST00000233946	ENSG00000115594	IL1R1	chr2:102681003-102798568	C	RAA	OK	1.48343	7.3179	2.30249	2.13716	5e-05	0.00229336	C	RAC	OK	1.48343	1.66343	0.165226	0.134025	0.553	0.999867	RAA	RAC	OK	7.3179	1.66343	-2.13727	-2.07585	5e-05	0.00229336
ENST00000233957	ENSG00000115604	IL18R1	chr2:102927961-103015218	C	RAA	OK	6.20887	41.7545	2.74953	1.95015	5e-05	0.00229336	C	RAC	OK	6.20887	5.90037	-0.0735258	-0.0724825	0.7289	0.999867	RAA	RAC	OK	41.7545	5.90037	-2.82305	-1.92345	5e-05	0.00229336
ENST00000241453	ENSG00000122025	FLT3	chr13:28577410-28674729	C	RAA	OK	1.2858	5.01339	1.96312	1.45902	5e-05	0.00229336	C	RAC	OK	1.2858	1.09402	-0.233028	-0.1358	0.55465	0.999867	RAA	RAC	OK	5.01339	1.09402	-2.19615	-1.53938	5e-05	0.00229336
ENST00000256062	ENSG00000133687	TMTC1	chr12:29653772-29937692	C	RAA	OK	0.859149	3.85726	2.1666	1.98109	5e-05	0.00229336	C	RAC	OK	0.859149	0.81667	-0.0731558	-0.0599271	0.79025	0.999867	RAA	RAC	OK	3.85726	0.81667	-2.23975	-1.99631	5e-05	0.00229336
ENST00000259396	ENSG00000229314	ORM1	chr9:117085335-117088755	C	RAA	OK	4.18339	22.777	2.44483	1.78816	5e-05	0.00229336	C	RAC	OK	4.18339	4.07903	-0.0364466	-0.0208205	0.92595	0.999867	RAA	RAC	OK	22.777	4.07903	-2.48128	-1.79805	5e-05	0.00229336
ENST00000261233	ENSG00000090376	IRAK3	chr12:66582658-66651214	C	RAA	OK	23.6678	110.337	2.22092	1.54072	5e-05	0.00229336	C	RAC	OK	23.6678	21.2809	-0.153365	-0.244961	0.26665	0.999867	RAA	RAC	OK	110.337	21.2809	-2.37428	-1.65463	5e-05	0.00229336
ENST00000264260	ENSG00000115607	IL18RAP	chr2:103035148-103069025	C	RAA	OK	12.1561	53.6822	2.14276	1.48939	5e-05	0.00229336	C	RAC	OK	12.1561	10.5639	-0.20254	-0.21973	0.31745	0.999867	RAA	RAC	OK	53.6822	10.5639	-2.3453	-1.62996	5e-05	0.00229336
ENST00000274068	ENSG00000145428	RNF175	chr4:154631276-154681387	C	RAA	OK	3.95986	16.3506	2.04582	2.55484	5e-05	0.00229336	C	RAC	OK	3.95986	4.04021	0.0289809	0.0335205	0.88085	0.999867	RAA	RAC	OK	16.3506	4.04021	-2.01684	-2.5939	5e-05	0.00229336
ENST00000278175	ENSG00000148926	ADM	chr11:10326226-10328944	C	RAA	OK	3.39922	13.4612	1.98553	1.23292	5e-05	0.00229336	C	RAC	OK	3.39922	3.30232	-0.0417226	-0.0240116	0.9173	0.999867	RAA	RAC	OK	13.4612	3.30232	-2.02726	-1.34679	5e-05	0.00229336
ENST00000281455	ENSG00000151726	ACSL1	chr4:185676748-185747972	C	RAA	OK	147.666	804.909	2.44648	0.700548	5e-05	0.00229336	C	RAC	OK	147.666	138.703	-0.0903457	-0.096003	0.6661	0.999867	RAA	RAC	OK	804.909	138.703	-2.53683	-0.72462	0.0001	0.00429601
ENST00000297668	ENSG00000106714	CNTNAP3	chr9:39072763-39288312	C	RAA	OK	3.74271	27.9472	2.90055	1.71692	5e-05	0.00229336	C	RAC	OK	3.74271	4.54014	0.278653	0.20113	0.3857	0.999867	RAA	RAC	OK	27.9472	4.54014	-2.62189	-1.65036	5e-05	0.00229336
ENST00000298694	ENSG00000165801	ARHGEF40	chr14:21484921-21572881	C	RAA	OK	1.54192	6.24505	2.01798	1.38368	5e-05	0.00229336	C	RAC	OK	1.54192	1.68021	0.12391	0.0812919	0.7257	0.999867	RAA	RAC	OK	6.24505	1.68021	-1.89407	-1.35779	5e-05	0.00229336
ENST00000299663	ENSG00000166523	CLEC4E	chr12:8685900-8693559	C	RAA	OK	15.5447	64.6675	2.05662	2.38838	5e-05	0.00229336	C	RAC	OK	15.5447	13.7988	-0.171884	-0.237327	0.2913	0.999867	RAA	RAC	OK	64.6675	13.7988	-2.2285	-2.57623	5e-05	0.00229336
ENST00000299665	ENSG00000166527	CLEC4D	chr12:8662070-8674962	C	RAA	OK	8.85233	41.5754	2.2316	2.93386	5e-05	0.00229336	C	RAC	OK	8.85233	8.14881	-0.119468	-0.155969	0.4866	0.999867	RAA	RAC	OK	41.5754	8.14881	-2.35107	-3.10328	5e-05	0.00229336
ENST00000300900	ENSG00000167434	CA4	chr17:58227296-58248260	C	RAA	OK	6.00599	24.3887	2.02174	2.0879	5e-05	0.00229336	C	RAC	OK	6.00599	5.45251	-0.139482	-0.119551	0.58835	0.999867	RAA	RAC	OK	24.3887	5.45251	-2.16122	-2.18143	5e-05	0.00229336
ENST00000306390	ENSG00000171236	LRG1	chr19:4522542-4540486	C	RAA	OK	10.385	42.577	2.03557	2.85965	5e-05	0.00229336	C	RAC	OK	10.385	11.2007	0.109095	0.159932	0.4775	0.999867	RAA	RAC	OK	42.577	11.2007	-1.92648	-2.64656	5e-05	0.00229336
ENST00000312196	ENSG00000005302	MSL3	chrX:11776277-11793870	C	RAA	OK	3.25346	14.2355	2.12944	1.33623	5e-05	0.00229336	C	RAC	OK	3.25346	2.68948	-0.274651	-0.139207	0.54745	0.999867	RAA	RAC	OK	14.2355	2.68948	-2.40409	-1.31347	0.00015	0.00613343
ENST00000322366	ENSG00000163625	WDFY3	chr4:85590703-85932430	C	RAA	OK	8.53456	35.0757	2.03908	1.35156	5e-05	0.00229336	C	RAC	OK	8.53456	8.1612	-0.0645352	-0.0664882	0.7642	0.999867	RAA	RAC	OK	35.0757	8.1612	-2.10362	-1.37628	5e-05	0.00229336
ENST00000322611	ENSG00000176788	BASP1	chr5:17065706-17276943	C	RAA	OK	63.0335	290.349	2.2036	2.74621	5e-05	0.00229336	C	RAC	OK	63.0335	65.7869	0.0616818	0.107778	0.6253	0.999867	RAA	RAC	OK	290.349	65.7869	-2.14191	-2.6478	5e-05	0.00229336
ENST00000327655	ENSG00000182885	GPR97	chr16:57702098-57765717	C	RAA	OK	1.87636	10.0133	2.41591	1.1465	5e-05	0.00229336	C	RAC	OK	1.87636	1.86764	-0.00672133	-0.00293303	0.9904	0.999867	RAA	RAC	OK	10.0133	1.86764	-2.42263	-1.21251	5e-05	0.00229336
ENST00000328299	ENSG00000184005	ST6GALNAC3	chr1:76540403-77100286	C	RAA	OK	0.766655	3.46679	2.17695	1.91996	5e-05	0.00229336	C	RAC	OK	0.766655	0.734702	-0.0614173	-0.0447629	0.8435	0.999867	RAA	RAC	OK	3.46679	0.734702	-2.23837	-1.98553	5e-05	0.00229336
ENST00000328656	ENSG00000157551	KCNJ15	chr21:39493544-39679279	C	RAA	OK	7.86174	32.6415	2.05379	1.40398	5e-05	0.00229336	C	RAC	OK	7.86174	7.83739	-0.00447405	-0.00430387	0.98475	0.999867	RAA	RAC	OK	32.6415	7.83739	-2.05826	-1.40587	5e-05	0.00229336
ENST00000332549	ENSG00000115590	IL1R2	chr2:102608305-102645006	C	RAA	OK	13.4482	79.9139	2.57103	2.41337	5e-05	0.00229336	C	RAC	OK	13.4482	12.2031	-0.140171	-0.146771	0.501	0.999867	RAA	RAC	OK	79.9139	12.2031	-2.7112	-2.55497	5e-05	0.00229336
ENST00000333493	ENSG00000182885	GPR97	chr16:57702098-57765717	C	RAA	OK	3.01484	15.964	2.40467	2.03517	5e-05	0.00229336	C	RAC	OK	3.01484	3.05284	0.0180719	0.0136067	0.9509	0.999867	RAA	RAC	OK	15.964	3.05284	-2.3866	-1.96441	5e-05	0.00229336
ENST00000336577	ENSG00000008516	MMP25	chr16:3096681-3110727	C	RAA	OK	13.6958	55.8287	2.02727	2.57347	5e-05	0.00229336	C	RAC	OK	13.6958	14.2413	0.0563385	0.0761368	0.7293	0.999867	RAA	RAC	OK	55.8287	14.2413	-1.97093	-2.32356	5e-05	0.00229336
ENST00000338380	ENSG00000124107	SLPI	chr20:43880879-43883205	C	RAA	OK	4.8011	15.5061	1.6914	1.10996	5e-05	0.00229336	C	RAC	OK	4.8011	3.25998	-0.558505	-0.256202	0.3902	0.999867	RAA	RAC	OK	15.5061	3.25998	-2.2499	-1.2218	0.0567	0.550403
ENST00000348343	ENSG00000102010	BMX	chrX:15402920-15574652	C	RAA	OK	2.15178	10.5228	2.28992	1.99157	5e-05	0.00229336	C	RAC	OK	2.15178	1.71794	-0.324848	-0.216222	0.3454	0.999867	RAA	RAC	OK	10.5228	1.71794	-2.61476	-2.11682	5e-05	0.00229336
ENST00000353065	ENSG00000163421	PROK2	chr3:71820806-71834357	C	RAA	OK	32.4668	152.757	2.2342	3.08482	5e-05	0.00229336	C	RAC	OK	32.4668	33.0363	0.0250866	0.0385656	0.8612	0.999867	RAA	RAC	OK	152.757	33.0363	-2.20911	-3.0482	5e-05	0.00229336
ENST00000356457	ENSG00000198363	ASPH	chr8:61969716-62627155	C	RAA	OK	2.62277	12.6029	2.2646	1.33829	5e-05	0.00229336	C	RAC	OK	2.62277	2.76545	0.0764189	0.0471552	0.84235	0.999867	RAA	RAC	OK	12.6029	2.76545	-2.18818	-1.27802	5e-05	0.00229336
ENST00000357266	ENSG00000096060	FKBP5	chr6:35541361-35696360	C	RAA	OK	17.4321	73.2889	2.07184	1.67952	5e-05	0.00229336	C	RAC	OK	17.4321	15.593	-0.160853	-0.183679	0.4026	0.999867	RAA	RAC	OK	73.2889	15.593	-2.2327	-1.80142	5e-05	0.00229336
ENST00000358144	ENSG00000106714	CNTNAP3	chr9:39072763-39288312	C	RAA	OK	5.87363	36.6083	2.63985	2.09882	5e-05	0.00229336	C	RAC	OK	5.87363	6.18574	0.0746938	0.06616	0.76425	0.999867	RAA	RAC	OK	36.6083	6.18574	-2.56515	-2.11479	5e-05	0.00229336
ENST00000360906	ENSG00000091106	NLRC4	chr2:32449521-32490923	C	RAA	OK	3.62901	13.7375	1.92047	1.42485	5e-05	0.00229336	C	RAC	OK	3.62901	3.04824	-0.251598	-0.171778	0.4452	0.999867	RAA	RAC	OK	13.7375	3.04824	-2.17207	-1.61697	5e-05	0.00229336
ENST00000366630	ENSG00000116991	SIPA1L2	chr1:232533710-232697304	C	RAA	OK	3.6971	15.0215	2.02257	1.79887	5e-05	0.00229336	C	RAC	OK	3.6971	3.52192	-0.0700316	-0.0660305	0.7767	0.999867	RAA	RAC	OK	15.0215	3.52192	-2.0926	-1.84726	5e-05	0.00229336
ENST00000367053	ENSG00000203710	CR1	chr1:207669491-207813992	C	RAA	OK	15.6406	68.6518	2.13401	1.82729	5e-05	0.00229336	C	RAC	OK	15.6406	15.2816	-0.0334952	-0.0425372	0.85125	0.999867	RAA	RAC	OK	68.6518	15.2816	-2.1675	-1.81113	5e-05	0.00229336
ENST00000372330	ENSG00000100985	MMP9	chr20:44637546-44688784	C	RAA	OK	9.22648	46.258	2.32585	3.13553	5e-05	0.00229336	C	RAC	OK	9.22648	9.08913	-0.0216371	-0.0282996	0.9031	0.999867	RAA	RAC	OK	46.258	9.08913	-2.34749	-3.04824	5e-05	0.00229336
ENST00000374840	ENSG00000162551	ALPL	chr1:21835857-21904905	C	RAA	OK	7.43435	40.5175	2.44627	3.11927	5e-05	0.00229336	C	RAC	OK	7.43435	6.83932	-0.120353	-0.146569	0.51	0.999867	RAA	RAC	OK	40.5175	6.83932	-2.56662	-3.16997	5e-05	0.00229336
ENST00000379454	ENSG00000198363	ASPH	chr8:61969716-62627155	C	RAA	OK	3.74054	14.7405	1.97846	1.71756	5e-05	0.00229336	C	RAC	OK	3.74054	3.61026	-0.051142	-0.0523862	0.8159	0.999867	RAA	RAC	OK	14.7405	3.61026	-2.02961	-1.76345	5e-05	0.00229336
ENST00000379775	ENSG00000170525	PFKFB3	chr10:6186880-6277495	C	RAA	OK	4.25894	29.6075	2.7974	2.56312	5e-05	0.00229336	C	RAC	OK	4.25894	3.98239	-0.09686	-0.0833113	0.73755	0.999867	RAA	RAC	OK	29.6075	3.98239	-2.89426	-2.5283	5e-05	0.00229336
ENST00000379800	ENSG00000180138	CSNK1A1L	chr13:37677397-37679803	C	RAA	OK	8.44206	31.4952	1.89947	2.9462	5e-05	0.00229336	C	RAC	OK	8.44206	7.6962	-0.133449	-0.189523	0.37485	0.999867	RAA	RAC	OK	31.4952	7.6962	-2.03291	-3.06848	5e-05	0.00229336
ENST00000381782	ENSG00000179299	NSUN7	chr4:40751913-40812002	C	RAA	OK	1.11854	4.87261	2.12308	1.62755	5e-05	0.00229336	C	RAC	OK	1.11854	1.07622	-0.0556473	-0.034066	0.8784	0.999867	RAA	RAC	OK	4.87261	1.07622	-2.17872	-1.63547	5e-05	0.00229336
ENST00000394777	ENSG00000165181	C9orf84	chr9:114448452-114557288	C	RAA	OK	3.12889	14.778	2.23973	3.11042	5e-05	0.00229336	C	RAC	OK	3.12889	3.01084	-0.0554867	-0.0722073	0.7474	0.999867	RAA	RAC	OK	14.778	3.01084	-2.29522	-3.17992	5e-05	0.00229336
ENST00000399443	ENSG00000141447	OSBPL1A	chr18:21718941-21977844	C	RAA	OK	0.74863	3.95089	2.39985	1.43947	5e-05	0.00229336	C	RAC	OK	0.74863	0.496739	-0.591764	-0.273613	0.35365	0.999867	RAA	RAC	OK	3.95089	0.496739	-2.99162	-1.71983	0.00035	0.0127018
ENST00000400338	ENSG00000183762	KREMEN1	chr22:29469065-29564321	C	RAA	OK	0.925312	4.95222	2.42006	1.31227	5e-05	0.00229336	C	RAC	OK	0.925312	0.762221	-0.27973	-0.13484	0.55645	0.999867	RAA	RAC	OK	4.95222	0.762221	-2.69979	-1.62339	5e-05	0.00229336
ENST00000404459	ENSG00000204020	LIPN	chr10:90521162-90537999	C	RAA	OK	3.62409	14.9491	2.04437	1.30371	5e-05	0.00229336	C	RAC	OK	3.62409	2.87304	-0.335042	-0.173163	0.43965	0.999867	RAA	RAC	OK	14.9491	2.87304	-2.37941	-1.69541	5e-05	0.00229336
ENST00000408947	ENSG00000221937	TAS2R40	chr7:142919129-142920162	C	RAA	OK	2.85814	17.5614	2.61926	1.80325	5e-05	0.00229336	C	RAC	OK	2.85814	2.70778	-0.0779658	-0.0407417	0.83065	0.999867	RAA	RAC	OK	17.5614	2.70778	-2.69722	-1.79424	5e-05	0.00229336
ENST00000409582	ENSG00000135636	DYSF	chr2:71680851-71913898	C	RAA	OK	2.52219	12.1092	2.26336	1.52202	5e-05	0.00229336	C	RAC	OK	2.52219	2.1696	-0.217247	-0.12686	0.54965	0.999867	RAA	RAC	OK	12.1092	2.1696	-2.48061	-1.54859	5e-05	0.00229336
ENST00000414723	ENSG00000115271	GCA	chr2:163175349-163695240	C	RAA	OK	4.09683	21.5527	2.39529	0.173086	5e-05	0.00229336	C	RAC	OK	4.09683	4.10869	0.00417212	0.000515362	0.9939	0.999867	RAA	RAC	OK	21.5527	4.10869	-2.39112	-0.17698	5e-05	0.00229336
ENST00000417640	ENSG00000123119	NECAB1	chr8:91634222-91997485	C	RAA	OK	0.946267	3.69124	1.96379	1.33703	5e-05	0.00229336	C	RAC	OK	0.946267	0.714084	-0.406154	-0.207194	0.4118	0.999867	RAA	RAC	OK	3.69124	0.714084	-2.36994	-1.40886	0.00015	0.00613343
ENST00000418596	ENSG00000155744	FAM126B	chr2:201773695-201950473	C	RAA	OK	26.5751	105.105	1.98369	1.75389	5e-05	0.00229336	C	RAC	OK	26.5751	24.2498	-0.1321	-0.180751	0.42875	0.999867	RAA	RAC	OK	105.105	24.2498	-2.11579	-1.88473	5e-05	0.00229336
ENST00000419510	ENSG00000113916	BCL6	chr3:187416046-187463515	C	RAA	OK	8.15327	40.2569	2.30379	1.58695	5e-05	0.00229336	C	RAC	OK	8.15327	7.12588	-0.194311	-0.165113	0.4555	0.999867	RAA	RAC	OK	40.2569	7.12588	-2.4981	-1.64232	5e-05	0.00229336
ENST00000424768	ENSG00000105835	NAMPT	chr7:105888730-105926772	C	RAA	OK	1.97936	9.66346	2.28751	0.0184338	5e-05	0.00229336	C	RAC	OK	1.97936	1.9067	-0.0539594	-0.00160867	0.93465	0.999867	RAA	RAC	OK	9.66346	1.9067	-2.34147	-0.0189118	0.0001	0.00429601
ENST00000425515	ENSG00000093134	VNN3	chr6:133043925-133055904	C	RAA	OK	7.10333	28.4736	2.00306	1.28544	5e-05	0.00229336	C	RAC	OK	7.10333	7.61164	0.0997113	0.0691405	0.7574	0.999867	RAA	RAC	OK	28.4736	7.61164	-1.90334	-1.29727	5e-05	0.00229336
ENST00000429996	ENSG00000157800	SLC37A3	chr7:139993492-140126050	C	RAA	OK	3.42669	13.0637	1.93068	1.07843	5e-05	0.00229336	C	RAC	OK	3.42669	3.06942	-0.158848	-0.0876046	0.70085	0.999867	RAA	RAC	OK	13.0637	3.06942	-2.08953	-1.14631	5e-05	0.00229336
ENST00000437150	ENSG00000115271	GCA	chr2:163175349-163695240	C	RAA	OK	154.593	533.773	1.78775	1.22441	5e-05	0.00229336	C	RAC	OK	154.593	132.004	-0.227895	-0.275704	0.2203	0.999867	RAA	RAC	OK	533.773	132.004	-2.01564	-1.38064	5e-05	0.00229336
ENST00000444749	ENSG00000137757	CASP5	chr11:104864961-104893895	C	RAA	OK	2.59638	12.4247	2.25864	1.47243	5e-05	0.00229336	C	RAC	OK	2.59638	2.20189	-0.237761	-0.119067	0.64125	0.999867	RAA	RAC	OK	12.4247	2.20189	-2.4964	-1.54604	5e-05	0.00229336
ENST00000464848	ENSG00000105948	TTC26	chr7:138818489-138876732	C	RAA	OK	0.82776	3.51537	2.08639	1.44001	5e-05	0.00229336	C	RAC	OK	0.82776	0.821118	-0.0116225	-0.00632943	0.97815	0.999867	RAA	RAC	OK	3.51537	0.821118	-2.09802	-1.40976	5e-05	0.00229336
ENST00000466151	ENSG00000117115	PADI2	chr1:17393255-17445948	C	RAA	OK	1.51527	6.11331	2.01238	1.16363	5e-05	0.00229336	C	RAC	OK	1.51527	2.0599	0.442995	0.239992	0.2904	0.999867	RAA	RAC	OK	6.11331	2.0599	-1.56938	-0.926478	5e-05	0.00229336
ENST00000473367	ENSG00000018280	SLC11A1	chr2:219246751-219261617	C	RAA	OK	1.49143	8.00481	2.42417	0.25901	5e-05	0.00229336	C	RAC	OK	1.49143	1.60027	0.101622	0.0146487	0.87305	0.999867	RAA	RAC	OK	8.00481	1.60027	-2.32255	-0.245352	0.00075	0.0240682
ENST00000474039	ENSG00000111837	MAK	chr6:10747991-10979553	C	RAA	OK	3.57542	13.798	1.94828	1.93444	5e-05	0.00229336	C	RAC	OK	3.57542	2.83745	-0.333514	-0.239148	0.28475	0.999867	RAA	RAC	OK	13.798	2.83745	-2.28179	-1.75265	5e-05	0.00229336
ENST00000475668	ENSG00000257335	MGAM	chr7:141607612-141806547	C	RAA	OK	11.3585	58.2223	2.3578	1.39371	5e-05	0.00229336	C	RAC	OK	11.3585	8.58502	-0.403876	-0.295916	0.2112	0.999867	RAA	RAC	OK	58.2223	8.58502	-2.76168	-1.47941	5e-05	0.00229336
ENST00000477922	ENSG00000257743	RP11-1220K2.2	chr7:141811548-141922124	C	RAA	OK	1.41764	9.49337	2.74343	3.48753	5e-05	0.00229336	C	RAC	OK	1.41764	1.27284	-0.155441	-0.16854	0.453	0.999867	RAA	RAC	OK	9.49337	1.27284	-2.89887	-3.69798	5e-05	0.00229336
ENST00000489175	ENSG00000180509	KCNE1	chr21:35818987-35884573	C	RAA	OK	6.7808	30.4727	2.16799	2.7318	5e-05	0.00229336	C	RAC	OK	6.7808	7.16872	0.0802609	0.0960688	0.66315	0.999867	RAA	RAC	OK	30.4727	7.16872	-2.08773	-2.60223	5e-05	0.00229336
ENST00000496823	ENSG00000113916	BCL6	chr3:187416046-187463515	C	RAA	OK	22.8418	108.38	2.24635	1.3549	5e-05	0.00229336	C	RAC	OK	22.8418	22.0163	-0.0531057	-0.0409709	0.85615	0.999867	RAA	RAC	OK	108.38	22.0163	-2.29945	-1.3717	5e-05	0.00229336
ENST00000500215	ENSG00000246548	RP11-7F17.5	chr14:77507406-77552789	C	RAA	OK	3.39736	13.7307	2.01491	2.11189	5e-05	0.00229336	C	RAC	OK	3.39736	3.1078	-0.128522	-0.120927	0.59005	0.999867	RAA	RAC	OK	13.7307	3.1078	-2.14344	-2.08238	5e-05	0.00229336
ENST00000505805	ENSG00000138772	ANXA3	chr4:79472672-79531597	C	RAA	OK	4.15452	26.5305	2.6749	1.36349	5e-05	0.00229336	C	RAC	OK	4.15452	3.21542	-0.369672	-0.185225	0.43765	0.999867	RAA	RAC	OK	26.5305	3.21542	-3.04457	-1.53828	5e-05	0.00229336
ENST00000506741	ENSG00000249138	RP11-701P16.1	chr4:185676748-185747972	C	RAA	OK	6.78413	30.5513	2.171	0.0511157	5e-05	0.00229336	C	RAC	OK	6.78413	7.10072	0.0658017	0.00681366	0.8988	0.999867	RAA	RAC	OK	30.5513	7.10072	-2.1052	-0.0495427	0.0003	0.0111268
ENST00000513317	ENSG00000151726	ACSL1	chr4:185676748-185747972	C	RAA	OK	4.86754	26.1473	2.4254	0.101664	5e-05	0.00229336	C	RAC	OK	4.86754	5.26946	0.114463	0.0183959	0.82955	0.999867	RAA	RAC	OK	26.1473	5.26946	-2.31094	-0.0969511	5e-05	0.00229336
ENST00000531134	ENSG00000139132	FGD4	chr12:32552462-32798984	C	RAA	OK	6.80726	26.5564	1.96392	1.22291	5e-05	0.00229336	C	RAC	OK	6.80726	5.79743	-0.23166	-0.185958	0.403	0.999867	RAA	RAC	OK	26.5564	5.79743	-2.19558	-1.37713	5e-05	0.00229336
ENST00000533815	ENSG00000113303	BTNL8	chr5:180326076-180377906	C	RAA	OK	3.88146	15.2123	1.97057	1.5411	5e-05	0.00229336	C	RAC	OK	3.88146	3.5242	-0.139301	-0.0899387	0.71795	0.999867	RAA	RAC	OK	15.2123	3.5242	-2.10987	-1.5809	5e-05	0.00229336
ENST00000535902	ENSG00000111261	MANSC1	chr12:12482197-12503475	C	RAA	OK	2.67503	11.5525	2.11057	2.03116	5e-05	0.00229336	C	RAC	OK	2.67503	2.67388	-0.000624021	-0.000510357	0.99885	0.999867	RAA	RAC	OK	11.5525	2.67388	-2.11119	-1.99694	5e-05	0.00229336
ENST00000540964	ENSG00000187554	TLR5	chr1:223282747-223316624	C	RAA	OK	2.06611	9.04462	2.13014	1.98554	5e-05	0.00229336	C	RAC	OK	2.06611	2.17522	0.0742467	0.0656821	0.77405	0.999867	RAA	RAC	OK	9.04462	2.17522	-2.0559	-1.89165	5e-05	0.00229336
ENST00000549489	ENSG00000257335	MGAM	chr7:141607612-141806547	C	RAA	OK	14.5493	79.3983	2.44816	1.47023	5e-05	0.00229336	C	RAC	OK	14.5493	17.387	0.257062	0.218145	0.31855	0.999867	RAA	RAC	OK	79.3983	17.387	-2.1911	-1.3046	5e-05	0.00229336
ENST00000555232	ENSG00000165801	ARHGEF40	chr14:21484921-21572881	C	RAA	OK	1.9422	8.0314	2.04796	1.43038	5e-05	0.00229336	C	RAC	OK	1.9422	2.04589	0.075039	0.0488788	0.8256	0.999867	RAA	RAC	OK	8.0314	2.04589	-1.97292	-1.35912	5e-05	0.00229336
ENST00000556030	ENSG00000258476	RP11-76E17.3	chr15:94133095-94651167	C	RAA	OK	1.02374	8.42107	3.04016	0.829077	5e-05	0.00229336	C	RAC	OK	1.02374	0.747865	-0.452995	-0.0891197	0.53785	0.999867	RAA	RAC	OK	8.42107	0.747865	-3.49315	-0.879965	0.00015	0.00613343
ENST00000557526	ENSG00000258819	RP11-7F17.3	chr14:77507406-77552789	C	RAA	OK	3.89469	15.6081	2.00271	1.67272	5e-05	0.00229336	C	RAC	OK	3.89469	3.4123	-0.190767	-0.145475	0.5194	0.999867	RAA	RAC	OK	15.6081	3.4123	-2.19348	-1.75144	5e-05	0.00229336
ENST00000560711	ENSG00000259379	RP11-925D8.5	chr15:58245621-58861151	C	RAA	OK	1.79378	8.77838	2.29095	0.172798	5e-05	0.00229336	C	RAC	OK	1.79378	2.35341	0.391749	0.0536363	0.51435	0.999867	RAA	RAC	OK	8.77838	2.35341	-1.8992	-0.145603	0.0027	0.067189
ENST00000594721	ENSG00000268734	CTB-61M7.2	chr19:55402038-55402786	C	RAA	OK	4.75147	21.6886	2.19049	1.55166	5e-05	0.00229336	C	RAC	OK	4.75147	4.11801	-0.206427	-0.112304	0.58735	0.999867	RAA	RAC	OK	21.6886	4.11801	-2.39691	-1.66653	5e-05	0.00229336
ENST00000606367	ENSG00000272501	XXbac-BPG299F13.17	chr6:31162976-31171745	C	RAA	OK	1.24514	5.0306	2.01442	1.00072	5e-05	0.00229336	C	RAC	OK	1.24514	1.66399	0.418333	0.220889	0.3419	0.999867	RAA	RAC	OK	5.0306	1.66399	-1.59609	-0.804237	0.0003	0.0111268
ENST00000607517	ENSG00000204936	CD177	chr19:43857810-43873122	C	RAA	OK	1.72121	28.8259	4.06587	2.56062	5e-05	0.00229336	C	RAC	OK	1.72121	0.730616	-1.23624	-0.570397	0.1949	0.999867	RAA	RAC	OK	28.8259	0.730616	-5.30211	-2.67402	0.0088	0.161302
ENST00000332142	ENSG00000184611	KCNH7	chr2:163175349-163695240	C	RAA	OK	2.18973	11.4015	2.3804	0.344412	0.0001	0.00429601	C	RAC	OK	2.18973	2.2369	0.0307464	0.00689259	0.95735	0.999867	RAA	RAC	OK	11.4015	2.2369	-2.34966	-0.349381	0.00035	0.0127018
ENST00000397441	ENSG00000100462	PRMT5	chr14:23388664-23398794	C	RAA	OK	1.33276	6.58538	2.30485	1.33111	0.0001	0.00429601	C	RAC	OK	1.33276	1.42897	0.100565	0.0472339	0.84275	0.999867	RAA	RAC	OK	6.58538	1.42897	-2.20429	-1.24418	0.0001	0.00429601
ENST00000406870	ENSG00000113916	BCL6	chr3:187416046-187463515	C	RAA	OK	10.5027	41.098	1.9683	1.23516	0.0001	0.00429601	C	RAC	OK	10.5027	10.0912	-0.0576654	-0.051541	0.8134	0.999867	RAA	RAC	OK	41.098	10.0912	-2.02597	-1.26338	5e-05	0.00229336
ENST00000447254	ENSG00000224288	AC013437.2	chr2:143848930-144533642	C	RAA	OK	2.22561	11.2225	2.33413	0.384434	0.0001	0.00429601	C	RAC	OK	2.22561	2.69428	0.275699	0.0491254	0.6684	0.999867	RAA	RAC	OK	11.2225	2.69428	-2.05843	-0.36319	0.0016	0.0447829
ENST00000504900	ENSG00000151726	ACSL1	chr4:185676748-185747972	C	RAA	OK	3.3619	20.1944	2.58661	0.0765392	0.0001	0.00429601	C	RAC	OK	3.3619	4.52481	0.428582	0.0492715	0.4501	0.999867	RAA	RAC	OK	20.1944	4.52481	-2.15802	-0.0641678	0.00035	0.0127018
ENST00000558717	ENSG00000259671	RP11-925D8.6	chr15:58245621-58861151	C	RAA	OK	1.98414	8.88241	2.16244	0.130067	0.0001	0.00429601	C	RAC	OK	1.98414	2.34501	0.241081	0.0263174	0.67905	0.999867	RAA	RAC	OK	8.88241	2.34501	-1.92136	-0.116665	0.00105	0.0318448
ENST00000559334	ENSG00000259600	RP11-925D8.3	chr15:58245621-58861151	C	RAA	OK	2.46529	11.811	2.2603	0.181707	0.0001	0.00429601	C	RAC	OK	2.46529	3.20836	0.380083	0.0544724	0.5117	0.999867	RAA	RAC	OK	11.811	3.20836	-1.88022	-0.154036	0.0016	0.0447829
ENST00000383331	ENSG00000206344	HCG27	chr6:31162976-31171745	C	RAA	OK	1.73936	7.93652	2.18995	0.976975	0.00015	0.00613343	C	RAC	OK	1.73936	1.81183	0.0588868	0.0240862	0.91125	0.999867	RAA	RAC	OK	7.93652	1.81183	-2.13106	-0.910956	0.0003	0.0111268
ENST00000490872	ENSG00000018280	SLC11A1	chr2:219246751-219261617	C	RAA	OK	2.81025	12.7172	2.17802	0.289823	0.00015	0.00613343	C	RAC	OK	2.81025	3.06021	0.122932	0.0216625	0.8263	0.999867	RAA	RAC	OK	12.7172	3.06021	-2.05509	-0.263057	0.00045	0.0156228
ENST00000367079	ENSG00000123836	PFKFB2	chr1:207217193-207254369	C	RAA	OK	1.8073	15.1564	3.06802	0.539841	0.0002	0.00788108	C	RAC	OK	1.8073	1.55218	-0.219538	-0.0315425	0.7084	0.999867	RAA	RAC	OK	15.1564	1.55218	-3.28756	-0.53513	5e-05	0.00229336
ENST00000374832	ENSG00000162551	ALPL	chr1:21835857-21904905	C	RAA	OK	1.78373	9.06894	2.34603	1.04956	0.0002	0.00788108	C	RAC	OK	1.78373	1.74096	-0.0350207	-0.0157344	0.9449	0.999867	RAA	RAC	OK	9.06894	1.74096	-2.38105	-1.09323	5e-05	0.00229336
ENST00000490536	ENSG00000018280	SLC11A1	chr2:219246751-219261617	C	RAA	OK	1.57261	7.42554	2.23933	0.301083	0.0002	0.00788108	C	RAC	OK	1.57261	2.10786	0.422614	0.0800819	0.47695	0.999867	RAA	RAC	OK	7.42554	2.10786	-1.81672	-0.242102	0.00155	0.0436217
ENST00000600258	ENSG00000171049	FPR2	chr19:52248424-52329442	C	RAA	OK	2.65623	11.7874	2.14979	0.133931	0.0002	0.00788108	C	RAC	OK	2.65623	2.73861	0.0440604	0.00389491	0.9405	0.999867	RAA	RAC	OK	11.7874	2.73861	-2.10573	-0.130468	0.0003	0.0111268
ENST00000438077	ENSG00000113916	BCL6	chr3:187416046-187463515	C	RAA	OK	1.16054	5.5425	2.25574	0.245319	0.00025	0.00955452	C	RAC	OK	1.16054	1.03767	-0.161448	-0.0236089	0.78875	0.999867	RAA	RAC	OK	5.5425	1.03767	-2.41719	-0.265277	0.0001	0.00429601
ENST00000545735	ENSG00000111261	MANSC1	chr12:12482197-12503475	C	RAA	OK	1.69362	7.24779	2.09743	1.16767	0.00025	0.00955452	C	RAC	OK	1.69362	1.7266	0.0278182	0.0134394	0.9604	0.999867	RAA	RAC	OK	7.24779	1.7266	-2.06961	-1.10816	0.00045	0.0156228
ENST00000468221	ENSG00000018280	SLC11A1	chr2:219246751-219261617	C	RAA	OK	6.72144	28.451	2.08164	1.28148	0.00035	0.0127018	C	RAC	OK	6.72144	6.69093	-0.0065643	-0.00559859	0.9808	0.999867	RAA	RAC	OK	28.451	6.69093	-2.0882	-1.25261	0.0002	0.00788108
ENST00000494185	ENSG00000113368	LMNB1	chr5:126112314-126172712	C	RAA	OK	7.71478	40.5911	2.39547	1.24042	0.00035	0.0127018	C	RAC	OK	7.71478	5.98492	-0.366293	-0.184562	0.5552	0.999867	RAA	RAC	OK	40.5911	5.98492	-2.76176	-1.40065	0.0001	0.00429601
ENST00000368087	ENSG00000118520	ARG1	chr6:131894283-131949369	C	RAA	OK	3.88719	32.958	3.08383	1.58998	0.0004	0.014179	C	RAC	OK	3.88719	2.25483	-0.78571	-0.313747	0.33925	0.999867	RAA	RAC	OK	32.958	2.25483	-3.86954	-1.77866	0.00025	0.00955452
ENST00000457197	ENSG00000090376	IRAK3	chr12:66582658-66651214	C	RAA	OK	1.42007	7.0987	2.3216	0.241357	0.00055	0.0184883	C	RAC	OK	1.42007	0.945205	-0.587259	-0.0994411	0.3606	0.999867	RAA	RAC	OK	7.0987	0.945205	-2.90886	-0.294203	5e-05	0.00229336
ENST00000417271	ENSG00000183023	SLC8A1	chr2:40013592-40838193	C	RAA	OK	0.956549	3.6584	1.9353	0.191438	0.00125	0.0366943	C	RAC	OK	0.956549	0.556988	-0.780192	-0.086928	0.217	0.999867	RAA	RAC	OK	3.6584	0.556988	-2.7155	-0.254522	0.0001	0.00429601
ENST00000454703	ENSG00000151726	ACSL1	chr4:185676748-185747972	C	RAA	OK	7.66661	28.314	1.88485	0.109378	0.00325	0.0773449	C	RAC	OK	7.66661	5.29485	-0.533999	-0.115562	0.4068	0.999867	RAA	RAC	OK	28.314	5.29485	-2.41885	-0.139598	0.0001	0.00429601
ENST00000412271	ENSG00000073737	DHRS9	chr2:169921298-169952677	C	RAA	OK	1.90838	9.27665	2.28126	1.08648	0.0124	0.205741	C	RAC	OK	1.90838	1.34683	-0.502782	-0.184976	0.51615	0.999867	RAA	RAC	OK	9.27665	1.34683	-2.78404	-1.18105	0.00025	0.00955452
ENST00000274867	ENSG00000146122	DAAM2	chr6:39760141-39902290	C	RAA	OK	0.622173	7.05672	3.50361	2.51658	5e-05	0.00229336	C	RAC	NOTEST	0.622173	0.605453	-0.0393001	0	1	1	RAA	RAC	OK	7.05672	0.605453	-3.54291	-2.57043	5e-05	0.00229336
ENST00000306315	ENSG00000168916	ZNF608	chr5:123972607-124084500	C	RAA	OK	0.332582	2.92448	3.1364	1.86862	5e-05	0.00229336	C	RAC	NOTEST	0.332582	0.324546	-0.0352885	0	1	1	RAA	RAC	OK	2.92448	0.324546	-3.17169	-1.87895	0.0018	0.0492193
ENST00000320930	ENSG00000248905	FMN1	chr15:33057746-33486897	C	RAA	OK	0.482078	2.872	2.57472	0.816527	5e-05	0.00229336	C	RAC	NOTEST	0.482078	0.601164	0.318494	0	1	1	RAA	RAC	OK	2.872	0.601164	-2.25622	-0.703617	0.0002	0.00788108
ENST00000333554	ENSG00000185020	RP11-111G23.1	chr9:40293024-40339528	C	RAA	OK	0.130465	1.54686	3.5676	1.06566	5e-05	0.00229336	C	RAC	NOTEST	0.130465	0.185465	0.507481	0	1	1	RAA	RAC	OK	1.54686	0.185465	-3.06012	-1.03309	0.0001	0.00429601
ENST00000335866	ENSG00000106070	GRB10	chr7:50657759-50861159	C	RAA	OK	0.609998	3.263	2.41932	1.57451	5e-05	0.00229336	C	RAC	NOTEST	0.609998	0.618577	0.0201497	0	1	1	RAA	RAC	OK	3.263	0.618577	-2.39918	-1.5247	5e-05	0.00229336
ENST00000338821	ENSG00000054793	ATP9A	chr20:50213052-50385173	C	RAA	OK	0.554716	1.84518	1.73394	1.22854	5e-05	0.00229336	C	RAC	NOTEST	0.554716	0.460193	-0.269511	0	1	1	RAA	RAC	OK	1.84518	0.460193	-2.00345	-1.26765	0.0001	0.00429601
ENST00000399760	ENSG00000215196	AC091878.1	chr5:17065706-17276943	C	RAA	OK	0.368087	3.02496	3.0388	0.44671	5e-05	0.00229336	C	RAC	NOTEST	0.368087	0.453556	0.301234	0	1	1	RAA	RAC	OK	3.02496	0.453556	-2.73756	-0.410713	5e-05	0.00229336
ENST00000426179	ENSG00000227921	AL353791.1	chr9:40028619-40032417	C	RAA	OK	0.117229	1.14594	3.28914	0.954028	5e-05	0.00229336	C	RAC	NOTEST	0.117229	0.126137	0.105659	0	1	1	RAA	RAC	OK	1.14594	0.126137	-3.18348	-0.944867	5e-05	0.00229336
ENST00000446620	ENSG00000236398	TAS2R39	chr7:142880511-142881528	C	RAA	OK	0.426996	3.38277	2.98591	0.901244	5e-05	0.00229336	C	RAC	NOTEST	0.426996	0.484351	0.181832	0	1	1	RAA	RAC	OK	3.38277	0.484351	-2.80408	-0.855501	0.00015	0.00613343
ENST00000469293	ENSG00000118520	ARG1	chr6:131894283-131949369	C	RAA	OK	0.431037	5.04951	3.55026	0.383251	5e-05	0.00229336	C	RAC	NOTEST	0.431037	0.304129	-0.503126	0	1	1	RAA	RAC	OK	5.04951	0.304129	-4.05339	-0.393683	5e-05	0.00229336
ENST00000327047	ENSG00000163646	CLRN1	chr3:150570270-150798513	C	RAA	OK	0.185085	1.71155	3.20904	0.897409	0.0001	0.00429601	C	RAC	NOTEST	0.185085	0.220802	0.25457	0	1	1	RAA	RAC	OK	1.71155	0.220802	-2.95447	-0.895544	0.00015	0.00613343
ENST00000378228	ENSG00000152463	OLAH	chr10:15057070-15130775	C	RAA	OK	0.0877944	2.3468	4.74042	0.855759	0.0001	0.00429601	C	RAC	NOTEST	0.0877944	0.0367227	-1.25746	0	1	1	RAA	RAC	OK	2.3468	0.0367227	-5.99788	-0.77437	0.0001	0.00429601
ENST00000374737	ENSG00000155659	VSIG4	chrX:65241579-65259967	C	RAA	OK	0.0722081	2.77642	5.26492	0.892827	0.00015	0.00613343	C	RAC	NOTEST	0.0722081	0.111122	0.621917	0	1	1	RAA	RAC	OK	2.77642	0.111122	-4.64301	-0.943154	0.00215	0.0564175
ENST00000519669	ENSG00000254285	KRT8P3	chr8:61969716-62627155	C	RAA	OK	0.320787	1.98792	2.63158	0.468006	0.00015	0.00613343	C	RAC	NOTEST	0.320787	0.457414	0.511884	0	1	1	RAA	RAC	OK	1.98792	0.457414	-2.11969	-0.413587	0.00295	0.0717652
ENST00000571035	ENSG00000108798	ABI3	chr17:47280152-47300587	C	RAA	OK	0.0392578	1.33469	5.08738	0.405379	0.00015	0.00613343	C	RAC	NOTEST	0.0392578	0.666598	4.08577	0	1	1	RAA	RAC	OK	1.33469	0.666598	-1.00161	-0.26216	0.40365	0.999867
ENST00000453646	ENSG00000226625	RP11-290L7.2	chr9:39072763-39288312	C	RAA	OK	0.567671	3.46117	2.60813	0.342656	0.0002	0.00788108	C	RAC	NOTEST	0.567671	0.66417	0.226498	0	1	1	RAA	RAC	OK	3.46117	0.66417	-2.38163	-0.311484	0.0003	0.0111268
ENST00000525532	ENSG00000137642	SORL1	chr11:121318039-121504402	C	RAA	OK	0.16025	0.961547	2.58503	0.0127668	0.0002	0.00788108	C	RAC	NOTEST	0.16025	0.308243	0.943744	0	1	1	RAA	RAC	OK	0.961547	0.308243	-1.64129	-0.00822301	0.01635	0.248966
ENST00000554530	ENSG00000258476	RP11-76E17.3	chr15:94133095-94651167	C	RAA	OK	0.333999	3.02855	3.18071	0.826613	0.0002	0.00788108	C	RAC	NOTEST	0.333999	0.328878	-0.0222918	0	1	1	RAA	RAC	OK	3.02855	0.328878	-3.203	-0.84699	0.00035	0.0127018
ENST00000317757	ENSG00000196083	IL1RAP	chr3:190231839-190375843	C	RAA	OK	0.201962	0.952373	2.23744	0.296086	0.0008	0.025374	C	RAC	NOTEST	0.201962	0.214209	0.0849356	0	1	1	RAA	RAC	OK	0.952373	0.214209	-2.15251	-0.284874	0.0002	0.00788108
ENST00000433194	ENSG00000136861	CDK5RAP2	chr9:123151146-123342448	C	RAA	OK	0.340069	3.32156	3.28796	0.570946	0.0008	0.025374	C	RAC	NOTEST	0.340069	0.254177	-0.419993	0	1	1	RAA	RAC	OK	3.32156	0.254177	-3.70795	-0.549829	0.00025	0.00955452
ENST00000378217	ENSG00000152463	OLAH	chr10:15057070-15130775	C	RAA	OK	0.067567	3.71849	5.78225	0.830212	0.00115	0.0342691	C	RAC	NOTEST	0.067567	0.0583715	-0.211054	0	1	1	RAA	RAC	OK	3.71849	0.0583715	-5.99331	-0.883124	0.0001	0.00429601
ENST00000505538	ENSG00000249643	RP11-436H11.6	chr5:123972607-124084500	C	RAA	OK	0.318303	1.87207	2.55617	0.459971	0.00215	0.0564175	C	RAC	NOTEST	0.318303	0.180719	-0.816649	0	1	1	RAA	RAC	OK	1.87207	0.180719	-3.37282	-0.467089	0.00015	0.00613343
ENST00000303657	ENSG00000087903	RFX2	chr19:5978413-6199583	C	RAA	OK	0.530349	2.48021	2.22545	1.37953	0.0041	0.0923091	C	RAC	NOTEST	0.530349	0.539844	0.0255999	0	1	1	RAA	RAC	OK	2.48021	0.539844	-2.19985	-1.34481	0.00015	0.00613343
ENST00000490232	ENSG00000265150	RN7SL2	chr14:50329270-50329567	C	RAA	LOWDATA	0	3022.98	Inf	0	1	1	C	RAC	LOWDATA	0	11082.4	Inf	0	1	1	RAA	RAC	OK	3022.98	11082.4	1.87423	0.0015942	5e-05	0.00229336
